# Supplementary material for: 11-{[2-(3-Fluoro­phen­yl)eth­yl](meth­yl)amino}­penta­cyclo­[5.4.0.02,6.03,10.05,9]undecan-8-one
Source: Acta Crystallogr Sect E Struct Rep Online. 2010 Sep 30;66(Pt 10):o2693. doi: 10.1107/S1600536810038523 (PMC2983207; doi:10.1107/S1600536810038523)
Supplement: Supplementary file 1 [file e-66-o2693-sup1.cif]

##############################################################################
###                                                                        ###
###        Electronic paper (Acta Crystallographica Section E)             ###
###                                                                        ###
##############################################################################
#                                                                            #
# This CIF contains the data in a paper accepted for publication in Acta     #
# Crystallographica Section E. It conforms to the requirements of Notes      #
# for Authors for Section E, and has been peer reviewed under the auspices   #
# of the IUCr Commission on Journals.                                        #
#                                                                            #
# Full details of the Crystallographic Information File format               #
# are given in the paper "The Crystallographic Information File (CIF):       #
# a New Standard Archive File for Crystallography" by S. R. Hall, F. H.      #
# Allen and I. D. Brown [Acta Cryst. (1991), A47, 655-685].                  #
#                                                                            #
# The current version of the core CIF dictionary is obtainable from          #
# ftp://ftp.iucr.org/pub/cif_core.dic. The current version number is 2.4.    #
#                                                                            #
# Software is freely available for graphical display of the structure(s) in  #
# this CIF.  For information consult the CIF home page http://www.iucr.org/  #
# cif/home.html                                                              #
#                                                                            #
# This file may be used for bona fide research purposes within the           #
# scientific community so long as proper attribution is given to the journal # 
# article from which it was obtained.                                        #
#                                                                            #
##############################################################################
                                             
data_global
_audit_creation_method     'from SHELXL97 CIF and IUCr SHELXL97-template'
_journal_date_recd_electronic     2010-09-05
_journal_date_accepted     2010-09-26
_journal_name_full     'Acta Crystallographica, Section E'
_journal_year     2010
_journal_volume     66
_journal_issue     10
_journal_page_first     o2693
_journal_page_last     o2693
_journal_paper_category     QO
_journal_coeditor_code     RK2233
_publ_contact_author_name     'Michale  Kassiou'
_publ_contact_author_address
;
School of Chemistry, F11
The University of Sydney,
NSW, 2006, Australia
Brain and Mind Research Institute, Sydney,
 New South Wales 2050, Australia
Discipline of Medical Radiation Sciences,
The University of Sydney, New South
 Wales 2006, Australia
;
_publ_contact_author_email     'm.kassiou@chem.usyd.edu.au'
_publ_contact_author_fax     '61 2 9351 4781'
_publ_contact_author_phone     '61 2 9351  2745'
_publ_section_title
;\
11-{[2-(3-Fluorophenyl)ethyl](methyl)amino}pentacyclo[5.4.0.0^2,6^.0^3,10^.0^5,\
9^]undecan-8-one
;
loop_
    _publ_author_name
    _publ_author_address
    'Banister, Samuel D.'
;
School of Chemistry, F11,
The University of Sydney,
New South Wales 2006,
Australia
;
    'Clegg, Jack K.'
;
School of Chemistry, F11,
The University of Sydney,
New South Wales 2006,
Australia
and
Department of Chemistry,
University of Cambridge,
Lensfield Rd, Cambridge CB2 1EW, England
;
    'Hanani, Raphy'
;
School of Chemistry, F11,
The University of Sydney,
New South Wales 2006,
Australia
;
    'Kassiou, Michael'
;
School of Chemistry, F11,
The University of Sydney,
New South Wales 2006,
Australia
and
Brain and Mind Research Institute,
Sydney, New South Wales 2050, Australia
Discipline of Medical Radiation Sciences,
The University of Sydney, New South Wales 2006, Australia
;
data_I
_audit_creation_method     'SHELXL97'
_chemical_name_systematic
;
11-{[2-(3-Fluorophenyl)ethyl](methyl)amino}pentacyclo
[5.4.0.0^2,6^.0^3,10^.0^5,9^]undecan-8-one
;
_chemical_name_common     ?
_chemical_formula_moiety     'C20 H22 F N O'
_chemical_formula_sum     'C20 H22 F N O'
_chemical_formula_weight     311.39
_chemical_melting_point     363.5
_symmetry_cell_setting     monoclinic
_symmetry_space_group_name_H-M     'P 21/n'
_symmetry_space_group_name_Hall     '-P 2yn'
loop_
    _symmetry_equiv_pos_as_xyz
    'x, y, z'
    '-x+1/2, y+1/2, -z+1/2'
    '-x, -y, -z'
    'x-1/2, -y-1/2, z-1/2'
_cell_length_a     10.5450(18)
_cell_length_b     10.980(2)
_cell_length_c     13.822(3)
_cell_angle_alpha     90.00
_cell_angle_beta     95.214(8)
_cell_angle_gamma     90.00
_cell_volume     1593.8(5)
_cell_formula_units_Z     4
_cell_measurement_reflns_used     2297
_cell_measurement_theta_min     2.68
_cell_measurement_theta_max     23.12
_cell_measurement_temperature     150(2)
_exptl_crystal_description     'block'
_exptl_crystal_colour     'colourless'
_exptl_crystal_size_max     0.250
_exptl_crystal_size_mid     0.200
_exptl_crystal_size_min     0.150
_exptl_crystal_density_diffrn     1.298
_exptl_crystal_density_meas     ?
_exptl_crystal_density_method     'not measured'
_exptl_crystal_F_000     664
_exptl_absorpt_coefficient_mu     0.087
_exptl_absorpt_correction_type     multi-scan
_exptl_absorpt_process_details     '(<i>SADABS</i>; Sheldrick, 1999)'
_exptl_absorpt_correction_T_min     0.6841
_exptl_absorpt_correction_T_max     0.7457
_exptl_special_details
;
 The crystal was coated in Exxon Paratone N hydrocarbon oil and mounted on a
 thin mohair fibre attached to a copper pin. Upon mounting on the
 diffractometer, the crystal was quenched to 150 K under a cold nitrogen gas
 stream supplied by an Oxford Cryosystems Cryostream and data were collected
 at this temperature.
;
_diffrn_ambient_temperature     150(2)
_diffrn_radiation_type     MoK\a
_diffrn_radiation_wavelength     0.71073
_diffrn_radiation_source     'rotating anode'
_diffrn_radiation_monochromator     'graphite'
_diffrn_measurement_device_type     'Bruker--Nonius APEXII FR591'
_diffrn_measurement_method     '\w and \f'
_diffrn_detector_area_resol_mean     ?
_diffrn_reflns_number     17270
_diffrn_reflns_av_R_equivalents     0.0873
_diffrn_reflns_av_sigmaI/netI     0.0813
_diffrn_reflns_theta_min     2.98
_diffrn_reflns_theta_max     25.00
_diffrn_reflns_theta_full     25.00
_diffrn_measured_fraction_theta_max     0.990
_diffrn_measured_fraction_theta_full     0.990
_diffrn_reflns_limit_h_min     -12
_diffrn_reflns_limit_h_max     12
_diffrn_reflns_limit_k_min     -13
_diffrn_reflns_limit_k_max     12
_diffrn_reflns_limit_l_min     -16
_diffrn_reflns_limit_l_max     16
_diffrn_standards_number     0
_diffrn_standards_interval_count     0
_diffrn_standards_interval_time     0
_diffrn_standards_decay_%     0
_refine_special_details
;
 Refinement of <i>F</i>^2^ against ALL reflections. The weighted
 <i>R</i>-factor <i>wR</i> and goodness of fit <i>S</i> are based on
 <i>F</i>^2^, conventional <i>R</i>-factors <i>R</i> are based on <i>F</i>,
 with <i>F</i> set to zero for negative <i>F</i>^2^. The threshold expression
 of <i>F</i>^2^ > \s(<i>F</i>^2^) is used only for calculating
 <i>R</i>-factors(gt) <i>etc</i>. and is not relevant to the choice of
 reflections for refinement. <i>R</i>-factors based on <i>F</i>^2^ are
 statistically about twice as large as those based on <i>F</i>, and
 <i>R</i>-factors based on ALL data will be even larger.
;
_reflns_number_total     2773
_reflns_number_gt     1566
_reflns_threshold_expression     I>2\s(I)
_refine_ls_structure_factor_coef     Fsqd
_refine_ls_matrix_type     full
_refine_ls_R_factor_all     0.1556
_refine_ls_R_factor_gt     0.0874
_refine_ls_wR_factor_gt     0.2419
_refine_ls_wR_factor_ref     0.2708
_refine_ls_goodness_of_fit_ref     1.140
_refine_ls_restrained_S_all     1.140
_refine_ls_number_reflns     2773
_refine_ls_number_parameters     209
_refine_ls_number_restraints     0
_refine_ls_hydrogen_treatment     constr
_refine_ls_weighting_scheme     calc
_refine_ls_weighting_details
         'calc w=1/[\s^2^(Fo^2^)+(0.1415P)^2^+0.2766P] where P=(Fo^2^+2Fc^2^)/3'
_atom_sites_solution_hydrogens     geom
_atom_sites_solution_primary     direct
_atom_sites_solution_secondary     difmap
_refine_ls_shift/su_max     0.000
_refine_ls_shift/su_mean     0.000
_refine_diff_density_max     0.685
_refine_diff_density_min     -0.475
_refine_ls_extinction_method     'none'
_refine_ls_extinction_coef     ?
loop_
    _atom_type_symbol
    _atom_type_description
    _atom_type_scat_dispersion_real
    _atom_type_scat_dispersion_imag
    _atom_type_scat_source
    'C' 'C' 0.0033 0.0016
                         'International Tables Vol C Tables 4.2.6.8 and 6.1.1.4'
    'H' 'H' 0.0000 0.0000
                         'International Tables Vol C Tables 4.2.6.8 and 6.1.1.4'
    'N' 'N' 0.0061 0.0033
                         'International Tables Vol C Tables 4.2.6.8 and 6.1.1.4'
    'O' 'O' 0.0106 0.0060
                         'International Tables Vol C Tables 4.2.6.8 and 6.1.1.4'
    'F' 'F' 0.0171 0.0103
                         'International Tables Vol C Tables 4.2.6.8 and 6.1.1.4'
_computing_data_collection     '<i>APEX2</i> (Bruker--Nonius, 2003)'
_computing_cell_refinement     '<i>SAINT</i> (Bruker--Nonius, 2003)'
_computing_data_reduction
;
<i>SAINT</i> and <i>XPREP</i> (Bruker--Nonius, 2003)
;
_computing_structure_solution     '<i>SIR97</i> (Altomare <i>et al.</i>, 1999)'
_computing_structure_refinement     '<i>SHELXL97</i> (Sheldrick, 2008)'
_computing_molecular_graphics
;
<i>ORTEP-3</i> (Farrugia, 1997), <i>WinGX</i> (Farrugia, 1999)
and
<i>POV-Ray</i> (Cason, 2002)
;
_computing_publication_material     'enCIFer (Allen <i>et al.</i>, 2004)'
loop_
    _atom_site_type_symbol
    _atom_site_label
    _atom_site_fract_x
    _atom_site_fract_y
    _atom_site_fract_z
    _atom_site_U_iso_or_equiv
    _atom_site_adp_type
    _atom_site_calc_flag
    _atom_site_refinement_flags
    _atom_site_occupancy
    _atom_site_disorder_assembly
    _atom_site_disorder_group
    C C1 0.5938(5) 0.3609(4) 0.6172(5) 0.0588(17) Uani d . 1 . .
    C C2 0.5803(4) 0.2626(4) 0.6825(3) 0.0399(11) Uani d . 1 . .
    H H2 0.5450 0.2744 0.7426 0.048 Uiso calc R 1 . .
    C C3 0.6209(3) 0.1482(3) 0.6545(3) 0.0250(9) Uani d . 1 . .
    C C4 0.6703(4) 0.1374(4) 0.5656(3) 0.0382(11) Uani d . 1 . .
    H H4 0.6988 0.0598 0.5462 0.046 Uiso calc R 1 . .
    C C5 0.6797(5) 0.2343(6) 0.5047(4) 0.0609(16) Uani d . 1 . .
    H H5 0.7123 0.2220 0.4436 0.073 Uiso calc R 1 . .
    C C6 0.6442(6) 0.3449(6) 0.5291(5) 0.0680(18) Uani d . 1 . .
    H H6 0.6532 0.4120 0.4869 0.082 Uiso calc R 1 . .
    C C7 0.6123(5) 0.0379(4) 0.7189(3) 0.0503(13) Uani d . 1 . .
    H H7A 0.6156 0.0645 0.7875 0.060 Uiso calc R 1 . .
    H H7B 0.6865 -0.0156 0.7121 0.060 Uiso calc R 1 . .
    C C8 0.4885(4) -0.0351(4) 0.6931(3) 0.0304(10) Uani d . 1 . .
    H H8A 0.4162 0.0131 0.7137 0.036 Uiso calc R 1 . .
    H H8B 0.4758 -0.0436 0.6216 0.036 Uiso calc R 1 . .
    C C9 0.5715(4) -0.2420(4) 0.6958(4) 0.0490(13) Uani d . 1 . .
    H H9A 0.6587 -0.2249 0.7233 0.074 Uiso calc R 1 . .
    H H9B 0.5661 -0.2326 0.6250 0.074 Uiso calc R 1 . .
    H H9C 0.5486 -0.3256 0.7119 0.074 Uiso calc R 1 . .
    C C10 0.4948(4) -0.1550(4) 0.8423(3) 0.0348(11) Uani d . 1 . .
    H H10 0.5795 -0.1212 0.8675 0.042 Uiso calc R 1 . .
    C C11 0.3871(4) -0.0811(4) 0.8822(3) 0.0408(12) Uani d . 1 . .
    H H11 0.3956 0.0094 0.8774 0.049 Uiso calc R 1 . .
    C C12 0.3700(5) -0.1303(4) 0.9854(4) 0.0506(13) Uani d . 1 . .
    H H12 0.3736 -0.0702 1.0400 0.061 Uiso calc R 1 . .
    C C13 0.4537(4) -0.2406(5) 0.9980(3) 0.0502(14) Uani d . 1 . .
    H H13 0.5343 -0.2286 1.0409 0.060 Uiso calc R 1 . .
    C C14 0.4724(4) -0.2781(4) 0.8898(3) 0.0479(13) Uani d . 1 . .
    H H14 0.5445 -0.3364 0.8851 0.057 Uiso calc R 1 . .
    C C15 0.3636(5) -0.3402(5) 1.0322(4) 0.0542(14) Uani d . 1 . .
    H H15A 0.4011 -0.4229 1.0328 0.065 Uiso calc R 1 . .
    H H15B 0.3314 -0.3216 1.0957 0.065 Uiso calc R 1 . .
    C C16 0.2635(4) -0.3182(5) 0.9450(3) 0.0470(13) Uani d . 1 . .
    H H16 0.1859 -0.3705 0.9451 0.056 Uiso calc R 1 . .
    C C17 0.3392(4) -0.3332(4) 0.8509(4) 0.0469(13) Uani d . 1 . .
    H H17 0.3429 -0.4186 0.8262 0.056 Uiso calc R 1 . .
    C C18 0.2639(4) -0.2484(4) 0.7847(3) 0.0379(11) Uani d . 1 . .
    C C19 0.2540(4) -0.1331(5) 0.8456(3) 0.0429(12) Uani d . 1 . .
    H H19 0.1893 -0.0720 0.8196 0.052 Uiso calc R 1 . .
    C C20 0.2372(4) -0.1834(4) 0.9485(3) 0.0435(12) Uani d . 1 . .
    H H20 0.1614 -0.1557 0.9812 0.052 Uiso calc R 1 . .
    N N1 0.4837(3) -0.1570(3) 0.7364(2) 0.0259(8) Uani d . 1 . .
    O O1 0.2010(3) -0.2730(3) 0.70829(19) 0.0431(9) Uani d . 1 . .
    F F1 0.5547(4) 0.4710(3) 0.6455(4) 0.128(2) Uani d . 1 . .
loop_
    _atom_site_aniso_label
    _atom_site_aniso_U_11
    _atom_site_aniso_U_22
    _atom_site_aniso_U_33
    _atom_site_aniso_U_12
    _atom_site_aniso_U_13
    _atom_site_aniso_U_23
    C1 0.035(3) 0.016(2) 0.119(5) 0.004(2) -0.030(3) -0.007(3)
    C2 0.023(2) 0.053(3) 0.043(3) -0.007(2) -0.0052(18) -0.016(2)
    C3 0.028(2) 0.026(2) 0.020(2) -0.0055(18) -0.0039(16) 0.0031(16)
    C4 0.036(2) 0.045(3) 0.033(3) 0.001(2) 0.0019(19) -0.007(2)
    C5 0.044(3) 0.104(5) 0.034(3) -0.023(3) -0.001(2) 0.017(3)
    C6 0.056(4) 0.070(4) 0.074(4) -0.032(3) -0.019(3) 0.038(4)
    C7 0.053(3) 0.047(3) 0.046(3) -0.028(2) -0.021(2) 0.021(2)
    C8 0.028(2) 0.036(2) 0.026(2) -0.0048(19) -0.0042(17) 0.0024(18)
    C9 0.039(3) 0.044(3) 0.063(3) 0.007(2) 0.001(2) -0.011(2)
    C10 0.031(2) 0.041(3) 0.030(2) -0.017(2) -0.0098(18) 0.0099(19)
    C11 0.046(3) 0.050(3) 0.027(2) -0.023(2) 0.009(2) -0.006(2)
    C12 0.066(3) 0.043(3) 0.040(3) -0.015(3) -0.009(2) -0.005(2)
    C13 0.031(2) 0.090(4) 0.028(2) -0.011(3) -0.0097(19) 0.012(2)
    C14 0.040(3) 0.044(3) 0.056(3) -0.014(2) -0.015(2) 0.020(2)
    C15 0.057(3) 0.059(3) 0.045(3) -0.008(3) -0.006(2) 0.018(2)
    C16 0.046(3) 0.070(4) 0.023(2) -0.028(3) -0.003(2) 0.006(2)
    C17 0.042(3) 0.037(3) 0.058(3) -0.016(2) -0.013(2) 0.010(2)
    C18 0.033(2) 0.051(3) 0.028(2) -0.019(2) -0.0031(19) 0.008(2)
    C19 0.039(3) 0.058(3) 0.033(3) -0.006(2) 0.005(2) 0.001(2)
    C20 0.039(3) 0.060(3) 0.032(3) -0.002(2) 0.006(2) 0.008(2)
    N1 0.0248(17) 0.0248(18) 0.0278(19) -0.0006(15) 0.0002(13) 0.0012(14)
    O1 0.0350(16) 0.070(2) 0.0232(16) -0.0208(16) -0.0058(13) 0.0024(14)
    F1 0.088(3) 0.038(2) 0.246(6) 0.0133(19) -0.048(3) -0.037(2)
_geom_special_details
;
 All s.u.'s (except the s.u. in the dihedral angle between two l.s. planes)
 are estimated using the full covariance matrix. The cell s.u.'s are taken
 into account individually in the estimation of s.u.'s in distances, angles
 and torsion angles; correlations between s.u.'s in cell parameters are only
 used when they are defined by crystal symmetry. An approximate (isotropic)
 treatment of cell s.u.'s is used for estimating s.u.'s involving l.s. planes.
;
loop_
    _geom_bond_atom_site_label_1
    _geom_bond_atom_site_label_2
    _geom_bond_site_symmetry_2
    _geom_bond_distance
    _geom_bond_publ_flag
    C1 F1 . 1.347(6) ?
    C1 C6 . 1.384(9) ?
    C1 C2 . 1.422(7) ?
    C2 C3 . 1.393(6) ?
    C2 H2 . 0.9500 ?
    C3 C4 . 1.382(6) ?
    C3 C7 . 1.511(6) ?
    C4 C5 . 1.366(7) ?
    C4 H4 . 0.9500 ?
    C5 C6 . 1.323(8) ?
    C5 H5 . 0.9500 ?
    C6 H6 . 0.9500 ?
    C7 C8 . 1.546(6) ?
    C7 H7A . 0.9900 ?
    C7 H7B . 0.9900 ?
    C8 N1 . 1.469(5) ?
    C8 H8A . 0.9900 ?
    C8 H8B . 0.9900 ?
    C9 N1 . 1.463(5) ?
    C9 H9A . 0.9800 ?
    C9 H9B . 0.9800 ?
    C9 H9C . 0.9800 ?
    C10 N1 . 1.458(5) ?
    C10 C14 . 1.531(6) ?
    C10 C11 . 1.538(6) ?
    C10 H10 . 1.0000 ?
    C11 C12 . 1.551(7) ?
    C11 C19 . 1.557(6) ?
    C11 H11 . 1.0000 ?
    C12 C13 . 1.499(7) ?
    C12 C20 . 1.560(7) ?
    C12 H12 . 1.0000 ?
    C13 C15 . 1.551(7) ?
    C13 C14 . 1.581(7) ?
    C13 H13 . 1.0000 ?
    C14 C17 . 1.579(6) ?
    C14 H14 . 1.0000 ?
    C15 C16 . 1.546(6) ?
    C15 H15A . 0.9900 ?
    C15 H15B . 0.9900 ?
    C16 C20 . 1.508(7) ?
    C16 C17 . 1.595(7) ?
    C16 H16 . 1.0000 ?
    C17 C18 . 1.484(6) ?
    C17 H17 . 1.0000 ?
    C18 O1 . 1.225(5) ?
    C18 C19 . 1.529(7) ?
    C19 C20 . 1.550(6) ?
    C19 H19 . 1.0000 ?
    C20 H20 . 1.0000 ?
loop_
    _geom_angle_atom_site_label_1
    _geom_angle_atom_site_label_2
    _geom_angle_atom_site_label_3
    _geom_angle_site_symmetry_1
    _geom_angle_site_symmetry_3
    _geom_angle
    _geom_angle_publ_flag
    F1 C1 C6 . . 121.4(6) ?
    F1 C1 C2 . . 116.5(6) ?
    C6 C1 C2 . . 122.0(5) ?
    C3 C2 C1 . . 117.2(4) ?
    C3 C2 H2 . . 121.4 ?
    C1 C2 H2 . . 121.4 ?
    C4 C3 C2 . . 118.3(4) ?
    C4 C3 C7 . . 120.2(4) ?
    C2 C3 C7 . . 121.5(4) ?
    C5 C4 C3 . . 122.4(5) ?
    C5 C4 H4 . . 118.8 ?
    C3 C4 H4 . . 118.8 ?
    C6 C5 C4 . . 121.3(5) ?
    C6 C5 H5 . . 119.3 ?
    C4 C5 H5 . . 119.3 ?
    C5 C6 C1 . . 118.7(5) ?
    C5 C6 H6 . . 120.6 ?
    C1 C6 H6 . . 120.6 ?
    C3 C7 C8 . . 112.0(3) ?
    C3 C7 H7A . . 109.2 ?
    C8 C7 H7A . . 109.2 ?
    C3 C7 H7B . . 109.2 ?
    C8 C7 H7B . . 109.2 ?
    H7A C7 H7B . . 107.9 ?
    N1 C8 C7 . . 116.0(3) ?
    N1 C8 H8A . . 108.3 ?
    C7 C8 H8A . . 108.3 ?
    N1 C8 H8B . . 108.3 ?
    C7 C8 H8B . . 108.3 ?
    H8A C8 H8B . . 107.4 ?
    N1 C9 H9A . . 109.5 ?
    N1 C9 H9B . . 109.5 ?
    H9A C9 H9B . . 109.5 ?
    N1 C9 H9C . . 109.5 ?
    H9A C9 H9C . . 109.5 ?
    H9B C9 H9C . . 109.5 ?
    N1 C10 C14 . . 114.6(3) ?
    N1 C10 C11 . . 112.0(3) ?
    C14 C10 C11 . . 99.4(3) ?
    N1 C10 H10 . . 110.1 ?
    C14 C10 H10 . . 110.1 ?
    C11 C10 H10 . . 110.1 ?
    C10 C11 C12 . . 107.3(4) ?
    C10 C11 C19 . . 111.3(3) ?
    C12 C11 C19 . . 89.7(3) ?
    C10 C11 H11 . . 115.2 ?
    C12 C11 H11 . . 115.2 ?
    C19 C11 H11 . . 115.2 ?
    C13 C12 C11 . . 105.8(4) ?
    C13 C12 C20 . . 103.8(4) ?
    C11 C12 C20 . . 90.3(3) ?
    C13 C12 H12 . . 117.7 ?
    C11 C12 H12 . . 117.7 ?
    C20 C12 H12 . . 117.7 ?
    C12 C13 C15 . . 103.6(4) ?
    C12 C13 C14 . . 102.9(3) ?
    C15 C13 C14 . . 103.7(4) ?
    C12 C13 H13 . . 115.0 ?
    C15 C13 H13 . . 115.0 ?
    C14 C13 H13 . . 115.0 ?
    C10 C14 C17 . . 111.0(3) ?
    C10 C14 C13 . . 102.3(4) ?
    C17 C14 C13 . . 103.8(4) ?
    C10 C14 H14 . . 113.0 ?
    C17 C14 H14 . . 113.0 ?
    C13 C14 H14 . . 113.0 ?
    C16 C15 C13 . . 92.6(3) ?
    C16 C15 H15A . . 113.2 ?
    C13 C15 H15A . . 113.2 ?
    C16 C15 H15B . . 113.2 ?
    C13 C15 H15B . . 113.2 ?
    H15A C15 H15B . . 110.5 ?
    C20 C16 C15 . . 104.1(4) ?
    C20 C16 C17 . . 103.6(4) ?
    C15 C16 C17 . . 105.2(4) ?
    C20 C16 H16 . . 114.2 ?
    C15 C16 H16 . . 114.2 ?
    C17 C16 H16 . . 114.2 ?
    C18 C17 C14 . . 112.3(3) ?
    C18 C17 C16 . . 99.1(4) ?
    C14 C17 C16 . . 100.2(4) ?
    C18 C17 H17 . . 114.4 ?
    C14 C17 H17 . . 114.4 ?
    C16 C17 H17 . . 114.4 ?
    O1 C18 C17 . . 127.6(4) ?
    O1 C18 C19 . . 126.7(4) ?
    C17 C18 C19 . . 103.9(4) ?
    C18 C19 C20 . . 103.2(4) ?
    C18 C19 C11 . . 112.2(4) ?
    C20 C19 C11 . . 90.4(3) ?
    C18 C19 H19 . . 115.9 ?
    C20 C19 H19 . . 115.9 ?
    C11 C19 H19 . . 115.9 ?
    C16 C20 C19 . . 106.5(4) ?
    C16 C20 C12 . . 102.4(4) ?
    C19 C20 C12 . . 89.6(3) ?
    C16 C20 H20 . . 118.0 ?
    C19 C20 H20 . . 118.0 ?
    C12 C20 H20 . . 118.0 ?
    C10 N1 C9 . . 113.5(3) ?
    C10 N1 C8 . . 113.1(3) ?
    C9 N1 C8 . . 112.3(3) ?
loop_
    _geom_torsion_atom_site_label_1
    _geom_torsion_atom_site_label_2
    _geom_torsion_atom_site_label_3
    _geom_torsion_atom_site_label_4
    _geom_torsion_site_symmetry_1
    _geom_torsion_site_symmetry_2
    _geom_torsion_site_symmetry_3
    _geom_torsion_site_symmetry_4
    _geom_torsion
    _geom_torsion_publ_flag
    F1 C1 C2 C3 . . . . -179.7(4) ?
    C6 C1 C2 C3 . . . . 0.5(6) ?
    C1 C2 C3 C4 . . . . -0.6(6) ?
    C1 C2 C3 C7 . . . . 179.2(4) ?
    C2 C3 C4 C5 . . . . -0.4(6) ?
    C7 C3 C4 C5 . . . . 179.8(4) ?
    C3 C4 C5 C6 . . . . 1.6(7) ?
    C4 C5 C6 C1 . . . . -1.6(8) ?
    F1 C1 C6 C5 . . . . -179.2(5) ?
    C2 C1 C6 C5 . . . . 0.6(8) ?
    C4 C3 C7 C8 . . . . -85.8(5) ?
    C2 C3 C7 C8 . . . . 94.4(5) ?
    C3 C7 C8 N1 . . . . 167.1(4) ?
    N1 C10 C11 C12 . . . . 154.8(3) ?
    C14 C10 C11 C12 . . . . 33.3(4) ?
    N1 C10 C11 C19 . . . . 58.2(4) ?
    C14 C10 C11 C19 . . . . -63.3(4) ?
    C10 C11 C12 C13 . . . . -7.4(5) ?
    C19 C11 C12 C13 . . . . 104.9(4) ?
    C10 C11 C12 C20 . . . . -111.8(4) ?
    C19 C11 C12 C20 . . . . 0.5(4) ?
    C11 C12 C13 C15 . . . . -128.9(4) ?
    C20 C12 C13 C15 . . . . -34.7(4) ?
    C11 C12 C13 C14 . . . . -21.1(4) ?
    C20 C12 C13 C14 . . . . 73.1(4) ?
    N1 C10 C14 C17 . . . . -55.1(5) ?
    C11 C10 C14 C17 . . . . 64.4(5) ?
    N1 C10 C14 C13 . . . . -165.3(3) ?
    C11 C10 C14 C13 . . . . -45.8(4) ?
    C12 C13 C14 C10 . . . . 42.8(4) ?
    C15 C13 C14 C10 . . . . 150.5(4) ?
    C12 C13 C14 C17 . . . . -72.8(4) ?
    C15 C13 C14 C17 . . . . 34.9(5) ?
    C12 C13 C15 C16 . . . . 53.3(4) ?
    C14 C13 C15 C16 . . . . -53.9(4) ?
    C13 C15 C16 C20 . . . . -53.6(4) ?
    C13 C15 C16 C17 . . . . 55.0(4) ?
    C10 C14 C17 C18 . . . . -4.9(6) ?
    C13 C14 C17 C18 . . . . 104.4(4) ?
    C10 C14 C17 C16 . . . . -109.2(4) ?
    C13 C14 C17 C16 . . . . 0.0(4) ?
    C20 C16 C17 C18 . . . . -41.0(4) ?
    C15 C16 C17 C18 . . . . -150.0(4) ?
    C20 C16 C17 C14 . . . . 73.7(4) ?
    C15 C16 C17 C14 . . . . -35.3(5) ?
    C14 C17 C18 O1 . . . . 137.7(5) ?
    C16 C17 C18 O1 . . . . -117.2(5) ?
    C14 C17 C18 C19 . . . . -56.7(5) ?
    C16 C17 C18 C19 . . . . 48.4(4) ?
    O1 C18 C19 C20 . . . . 127.7(4) ?
    C17 C18 C19 C20 . . . . -38.0(4) ?
    O1 C18 C19 C11 . . . . -136.4(4) ?
    C17 C18 C19 C11 . . . . 58.0(4) ?
    C10 C11 C19 C18 . . . . 3.5(5) ?
    C12 C11 C19 C18 . . . . -105.0(4) ?
    C10 C11 C19 C20 . . . . 108.1(4) ?
    C12 C11 C19 C20 . . . . -0.5(4) ?
    C15 C16 C20 C19 . . . . 128.1(4) ?
    C17 C16 C20 C19 . . . . 18.3(4) ?
    C15 C16 C20 C12 . . . . 34.8(4) ?
    C17 C16 C20 C12 . . . . -75.0(4) ?
    C18 C19 C20 C16 . . . . 10.6(4) ?
    C11 C19 C20 C16 . . . . -102.3(4) ?
    C18 C19 C20 C12 . . . . 113.4(4) ?
    C11 C19 C20 C12 . . . . 0.5(4) ?
    C13 C12 C20 C16 . . . . 0.0(4) ?
    C11 C12 C20 C16 . . . . 106.3(4) ?
    C13 C12 C20 C19 . . . . -106.8(4) ?
    C11 C12 C20 C19 . . . . -0.5(4) ?
    C14 C10 N1 C9 . . . . -58.3(5) ?
    C11 C10 N1 C9 . . . . -170.6(3) ?
    C14 C10 N1 C8 . . . . 172.2(3) ?
    C11 C10 N1 C8 . . . . 59.9(4) ?
    C7 C8 N1 C10 . . . . 61.1(5) ?
    C7 C8 N1 C9 . . . . -69.0(5) ?
