# Supplementary material for: 11-{[2-(3-Fluoro­phen­yl)eth­yl](meth­yl)amino}­penta­cyclo­[5.4.0.02,6.03,10.05,9]undecan-8-one
Source: Acta Crystallogr Sect E Struct Rep Online. 2010 Sep 30;66(Pt 10):o2693. doi: 10.1107/S1600536810038523 (PMC2983207; doi:10.1107/S1600536810038523)
Supplement: Supplementary file 2 [file e-66-o2693-Isup2.hkl]

# 
# h,k,l, Fc-squared, Fo-squared, sigma(Fo-squared) and status flag 
# 
data_I
_shelx_title ' mk9jc1s in P2(1)/n' 
_shelx_refln_list_code          4 
_shelx_F_calc_maximum      198.37 
_exptl_crystal_F_000       664.00 
_reflns_d_resolution_high  0.8410 
 
loop_ 
 _symmetry_equiv_pos_as_xyz 
 'x, y, z' 
 '-x+1/2, y+1/2, -z+1/2' 
 '-x, -y, -z' 
 'x-1/2, -y-1/2, z-1/2' 
 
_cell_length_a    10.5450 
_cell_length_b    10.9802 
_cell_length_c    13.8215 
_cell_angle_alpha  90.000 
_cell_angle_beta   95.214 
_cell_angle_gamma  90.000 
 
_shelx_F_squared_multiplier     1.000 
 
loop_ 
 _refln_index_h 
 _refln_index_k 
 _refln_index_l 
 _refln_F_squared_calc 
 _refln_F_squared_meas 
 _refln_F_squared_sigma 
 _refln_observed_status 
   2   0   0      469.80      757.53     22.53 o 
   6   0   0        0.19        9.15      5.61 o 
   8   0   0      411.51      408.94     26.08 o 
  10   0   0        0.03        0.00     19.65 o 
  12   0   0       88.70       53.52     29.69 o 
   2   1   0    20381.32    19816.17    611.21 o 
   3   1   0       11.88        7.59      3.30 o 
   4   1   0      162.26      129.39      8.23 o 
   5   1   0       88.88       99.88      6.10 o 
   6   1   0      179.74      140.36      6.81 o 
   7   1   0      474.51      411.17     13.02 o 
   8   1   0      424.48      424.96     14.65 o 
   9   1   0      355.02      408.63     25.23 o 
  10   1   0      132.22      121.13      9.80 o 
  11   1   0       57.88       61.80     19.65 o 
  12   1   0       17.00       21.75     18.59 o 
   0   2   0    22381.02    22338.13    599.49 o 
   1   2   0      347.63      286.81     11.06 o 
   2   2   0     2379.82     2189.12     60.22 o 
   3   2   0      112.37      150.36      7.69 o 
   4   2   0     1347.31     1470.94     41.88 o 
   5   2   0       68.73      102.15     11.91 o 
   6   2   0       14.19        6.32      5.84 o 
   7   2   0       55.04       58.44      4.67 o 
   8   2   0      121.83      126.22      7.62 o 
   9   2   0      160.98      139.55      9.82 o 
  10   2   0       49.18       30.43      8.50 o 
  11   2   0       69.12       87.75     14.48 o 
  12   2   0       33.06       49.76     20.88 o 
   1   3   0       34.22       26.58      3.14 o 
   2   3   0     4055.15     4166.96    112.88 o 
   3   3   0     1377.61     1158.19     33.89 o 
   4   3   0        0.93        8.07      5.80 o 
   5   3   0      300.36      321.87     15.94 o 
   6   3   0      330.33      468.12     22.77 o 
   7   3   0        8.97        4.77      8.58 o 
   8   3   0       44.65       47.66      8.71 o 
   9   3   0        0.16        0.00      6.66 o 
  10   3   0       36.31       50.07     10.10 o 
  11   3   0       30.64       12.14     11.18 o 
  12   3   0       28.58       11.88     15.61 o 
   0   4   0       48.59       17.13      4.54 o 
   1   4   0     1120.70      937.08     25.15 o 
   2   4   0      586.64      560.11     20.26 o 
   3   4   0      123.22      166.37      9.44 o 
   4   4   0     1274.05     1325.79     39.39 o 
   5   4   0      439.57      419.37     17.89 o 
   6   4   0      329.23      367.28     20.39 o 
   7   4   0       25.73       46.51     10.18 o 
   8   4   0     1021.65     1111.34     40.94 o 
   9   4   0        2.54        0.00     14.60 o 
  10   4   0        3.14        3.60      8.12 o 
  11   4   0        3.75        2.14     10.03 o 
   1   5   0      255.77      191.06      8.42 o 
   2   5   0      779.83      862.56     26.16 o 
   3   5   0       33.13        9.84      6.77 o 
   4   5   0      952.27     1040.65     32.48 o 
   5   5   0       55.07       51.66     10.72 o 
   6   5   0      365.71      415.84     18.97 o 
   7   5   0        1.83        3.42      8.61 o 
   8   5   0       13.03       26.68     16.02 o 
   9   5   0       28.78       22.35     17.76 o 
  10   5   0        0.12        3.41     22.06 o 
  11   5   0       25.29       32.64      9.67 o 
   0   6   0      822.44     1030.51     37.84 o 
   1   6   0      448.60      445.90     17.94 o 
   2   6   0       18.57       19.07      4.56 o 
   3   6   0        0.01        8.76      4.73 o 
   4   6   0        2.65       11.25      7.81 o 
   5   6   0      191.91      292.37     16.98 o 
   6   6   0      364.26      430.39     21.85 o 
   7   6   0      143.82      147.96     17.84 o 
   8   6   0      510.37      487.85     35.37 o 
   9   6   0       16.71       15.61     17.73 o 
  10   6   0        1.12       15.21     23.91 o 
  11   6   0        3.23        0.00     27.07 o 
   1   7   0       34.55       39.93      6.11 o 
   2   7   0      276.33      297.82     12.55 o 
   3   7   0      427.23      515.33     20.14 o 
   4   7   0        7.83        6.36      6.31 o 
   5   7   0      232.84      162.56     15.65 o 
   6   7   0        4.33       46.51     13.03 o 
   7   7   0      221.53      173.70     22.64 o 
   8   7   0       63.52       59.33     24.04 o 
   9   7   0        8.25       12.59     26.13 o 
  10   7   0        0.68        0.00     51.01 o 
   0   8   0      717.44      583.07     27.94 o 
   1   8   0        1.46        2.72      6.18 o 
   2   8   0       26.83       14.39      5.50 o 
   3   8   0       13.42       16.25      5.98 o 
   4   8   0       95.71      106.46     12.36 o 
   5   8   0       67.33      141.37     21.96 o 
   6   8   0       65.53       61.62     20.35 o 
   7   8   0       10.88        7.95     24.06 o 
   8   8   0       39.99       45.37     29.74 o 
   9   8   0       23.71        6.66     30.14 o 
   1   9   0       50.62       18.64      7.39 o 
   2   9   0      718.50      669.69     27.86 o 
   3   9   0      668.44      643.66     25.97 o 
   4   9   0       82.19      125.11     20.43 o 
   5   9   0        0.46        0.00     18.82 o 
   6   9   0        0.04        0.00     17.64 o 
   7   9   0       41.66        9.67     29.43 o 
   8   9   0        6.87        0.00     58.12 o 
   9   9   0      101.40      137.10     35.76 o 
   0  10   0     1776.79     1876.06    110.27 o 
   1  10   0        7.38       12.28      9.55 o 
   2  10   0      171.40      241.01     18.45 o 
   3  10   0      145.52      171.61     16.95 o 
   4  10   0       24.98       23.31      9.72 o 
   5  10   0      204.31      202.78     54.40 o 
   6  10   0       17.39        0.00     24.25 o 
   7  10   0        3.34        0.00     30.43 o 
   8  10   0       48.14       42.09     31.93 o 
   1  11   0        9.87       23.52     10.39 o 
   2  11   0       62.91       50.53     13.34 o 
   3  11   0       94.95       69.79     14.92 o 
   4  11   0       32.74        2.26     11.50 o 
   5  11   0       86.55       93.05     12.82 o 
   6  11   0       15.30       22.16     31.78 o 
   0  12   0       13.63       27.18     33.45 o 
   1  12   0        1.72       16.52      8.23 o 
   2  12   0        2.65       20.21     14.96 o 
   3  12   0        4.65        0.00     13.69 o 
   4  12   0        0.10        0.00     15.90 o 
   1  13   0        8.85       11.68     25.00 o 
 -11   0   1        5.07       31.36     25.09 o 
  -9   0   1      895.71      856.79     45.60 o 
  -7   0   1      615.00      493.97     20.54 o 
  -5   0   1      315.62      496.25     17.96 o 
  -3   0   1     7961.24     7879.34    242.78 o 
   3   0   1    20747.09    21296.29    606.02 o 
   7   0   1        8.65        1.87      5.10 o 
   9   0   1      216.53      203.48     22.25 o 
  11   0   1      447.00      313.60     43.49 o 
 -12   1   1       13.25        3.14     18.27 o 
 -11   1   1        0.01        5.22     16.25 o 
 -10   1   1        9.04       23.16      8.11 o 
  -9   1   1      357.82      389.39     16.22 o 
  -8   1   1       65.94       60.74      6.50 o 
  -7   1   1      864.28      785.15     22.80 o 
  -6   1   1        0.97        0.00      4.40 o 
  -5   1   1       94.04       82.12      5.02 o 
  -4   1   1      869.42      965.32     25.04 o 
  -3   1   1     5180.60     5348.74    128.38 o 
  -2   1   1      340.63      227.29     20.97 o 
  -1   1   1        1.58        0.00      1.31 o 
   2   1   1      157.66      141.06      6.82 o 
   3   1   1     2122.10     2014.47     49.23 o 
   4   1   1     2009.17     2082.42     46.60 o 
   5   1   1     3434.33     3767.63     86.85 o 
   6   1   1     1650.17     1803.08     47.25 o 
   7   1   1       56.63       95.86      6.43 o 
   8   1   1        0.26        6.38      5.37 o 
   9   1   1      588.01      613.48     24.10 o 
  10   1   1       21.82        7.55     12.56 o 
  11   1   1       29.05        0.00     21.95 o 
  12   1   1       16.67       17.66     21.12 o 
 -12   2   1       47.90       43.43      8.10 o 
 -11   2   1        2.73       15.61     11.23 o 
 -10   2   1       27.24       32.94      8.35 o 
  -9   2   1       58.87       72.99      9.62 o 
  -8   2   1      296.28      327.02     13.09 o 
  -7   2   1       50.68       54.44      8.54 o 
  -6   2   1       93.76       60.16      6.89 o 
  -5   2   1      807.57     1114.22     32.89 o 
  -4   2   1       41.82       69.52      5.62 o 
  -3   2   1       25.19       34.57      5.52 o 
  -2   2   1     2010.22     1859.73     51.59 o 
  -1   2   1     6445.59     6549.04    164.83 o 
   0   2   1     2432.69     1860.43     36.86 o 
   1   2   1       93.55       92.90      5.84 o 
   2   2   1     2295.59     2367.24     64.97 o 
   3   2   1     7906.29     8018.91    215.09 o 
   4   2   1     5057.29     5141.72    148.80 o 
   5   2   1       35.24       87.35      7.56 o 
   6   2   1      288.19      283.59     10.92 o 
   7   2   1       30.97       27.18      4.51 o 
   8   2   1       58.72       39.48      6.09 o 
   9   2   1       86.92      103.26     13.29 o 
  10   2   1       13.21       10.24      9.73 o 
  11   2   1      169.49      137.87     13.99 o 
  12   2   1       93.77       73.10     21.74 o 
 -12   3   1       45.64       19.20     22.36 o 
 -11   3   1       26.38       30.07     12.25 o 
 -10   3   1       33.11       39.20      9.87 o 
  -9   3   1      144.79      157.54     12.08 o 
  -8   3   1        9.44        2.05      4.67 o 
  -7   3   1      118.88      160.98      9.75 o 
  -6   3   1      100.90      145.16     13.97 o 
  -5   3   1     1992.00     2006.90     66.02 o 
  -4   3   1       93.91      115.83      8.08 o 
  -3   3   1      120.49      133.46      8.18 o 
  -1   3   1      274.34      215.10      8.00 o 
   0   3   1       63.24       48.70      3.01 o 
   1   3   1        8.32       14.48      5.24 o 
   2   3   1      145.24      118.41      7.21 o 
   3   3   1      225.81      319.86     12.89 o 
   4   3   1      123.11       89.06      7.87 o 
   5   3   1      104.41      127.24     10.75 o 
   6   3   1      124.94      144.69     12.00 o 
   7   3   1       13.16       11.32      7.70 o 
   8   3   1      291.64      245.91     15.29 o 
   9   3   1       13.36        0.38      7.02 o 
  10   3   1        1.82        1.00      9.51 o 
  11   3   1       67.94       55.42     11.87 o 
  12   3   1        0.74        0.00     12.72 o 
 -11   4   1       15.21       23.80     10.80 o 
 -10   4   1       63.73       80.93     10.12 o 
  -9   4   1        9.68        0.00     16.25 o 
  -8   4   1       31.63       30.03      8.08 o 
  -7   4   1        0.23        0.00      8.67 o 
  -6   4   1        3.37        8.04      8.09 o 
  -5   4   1       80.36       94.19      9.48 o 
  -4   4   1      223.52      201.52     10.74 o 
  -3   4   1      633.82      656.05     21.56 o 
  -2   4   1     1142.17     1043.33     33.21 o 
   0   4   1      231.37      262.46      7.11 o 
   1   4   1      189.15      155.01      8.16 o 
   2   4   1      343.38      340.97     13.19 o 
   3   4   1      885.98      891.12     27.65 o 
   4   4   1      121.47       82.86      8.14 o 
   5   4   1      370.26      337.43     15.67 o 
   6   4   1      131.70      144.02     13.38 o 
   7   4   1        0.08        0.00      8.35 o 
   8   4   1       30.75       40.06     10.03 o 
   9   4   1        6.32        0.00     13.58 o 
  10   4   1       24.97       19.53      8.35 o 
  11   4   1      108.14      104.48     12.95 o 
 -11   5   1       72.76       85.10     15.34 o 
 -10   5   1       29.78       44.24     22.86 o 
  -9   5   1        2.63        0.00     16.70 o 
  -8   5   1       69.44       71.11     17.73 o 
  -7   5   1        0.34        4.98      7.39 o 
  -6   5   1       77.88      112.96     12.04 o 
  -5   5   1      189.85      248.89     15.28 o 
  -4   5   1       98.55      126.08      9.89 o 
  -3   5   1     1006.22     1076.30     31.91 o 
  -2   5   1       17.82       15.72      5.91 o 
   0   5   1      325.29      290.36      8.89 o 
   1   5   1     1226.84     1359.81     34.33 o 
   2   5   1        0.47        0.00      5.99 o 
   3   5   1       78.01       98.15      8.68 o 
   4   5   1       15.37        5.88      7.49 o 
   5   5   1      273.65      357.03     16.56 o 
   6   5   1      206.40      157.28     13.28 o 
   7   5   1        1.54        0.00      9.47 o 
   8   5   1       79.48       84.05     18.54 o 
   9   5   1        0.94       16.96     14.06 o 
  10   5   1        0.00       21.40     17.30 o 
  11   5   1       15.69       29.05     36.22 o 
 -11   6   1        0.61        0.00      7.65 o 
 -10   6   1        2.33        0.00     22.43 o 
  -9   6   1        0.45        0.00     15.57 o 
  -8   6   1       68.19       53.86     23.28 o 
  -7   6   1       77.71       61.22     15.14 o 
  -6   6   1       28.71       40.40     10.79 o 
  -5   6   1      250.05      379.98     19.67 o 
  -4   6   1       67.23       40.17      8.22 o 
  -3   6   1        4.84       21.42      5.83 o 
  -1   6   1      574.96      446.80     14.51 o 
   0   6   1       31.78       18.47      4.49 o 
   1   6   1        1.06        5.23      4.54 o 
   2   6   1       92.27      102.76     10.52 o 
   3   6   1       96.81       87.96     10.83 o 
   4   6   1        3.57        0.00      7.41 o 
   5   6   1        8.15        0.00      9.12 o 
   6   6   1       18.95       10.71     10.15 o 
   7   6   1       19.00       30.21     14.69 o 
   8   6   1        0.11        0.00     17.15 o 
   9   6   1        0.00       25.06     22.42 o 
  10   6   1      174.52      154.83     34.96 o 
 -10   7   1       15.55        0.00     28.23 o 
  -9   7   1       11.77       33.89     27.42 o 
  -8   7   1       35.44       28.36     28.56 o 
  -7   7   1      269.48      193.21     20.81 o 
  -6   7   1       11.85        5.01     12.49 o 
  -5   7   1      817.03      733.33     33.67 o 
  -4   7   1      624.14      808.36     35.58 o 
  -3   7   1      634.99      691.86     26.84 o 
  -2   7   1       37.07       42.29      5.47 o 
  -1   7   1       65.22       51.16      6.53 o 
   0   7   1       56.47       52.20      6.70 o 
   1   7   1       55.01       86.79      6.29 o 
   2   7   1      120.34      152.84      9.04 o 
   3   7   1      187.91      180.55     11.06 o 
   4   7   1       74.50      103.17     12.26 o 
   5   7   1      127.92      224.89     17.53 o 
   6   7   1      156.45      223.62     20.32 o 
   7   7   1       47.55       47.67     18.74 o 
   8   7   1        0.00        6.86     17.60 o 
   9   7   1        3.14        0.00     26.36 o 
  10   7   1        0.18       22.34     54.36 o 
  -9   8   1       31.12       63.85     30.59 o 
  -8   8   1        0.98        0.00     24.28 o 
  -7   8   1        0.22       23.65     42.65 o 
  -6   8   1       24.17        2.70     19.79 o 
  -5   8   1      100.87       84.89     20.97 o 
  -4   8   1      652.17      523.17     24.36 o 
  -3   8   1       36.96       31.91      8.33 o 
  -2   8   1      556.20      566.24     19.87 o 
  -1   8   1       78.71       68.93      7.63 o 
   0   8   1      333.37      359.21     15.72 o 
   1   8   1        7.56        9.53      6.40 o 
   2   8   1      221.66      269.75     16.19 o 
   3   8   1      584.75      651.66     30.03 o 
   4   8   1     1366.23     1403.16     50.37 o 
   5   8   1        0.81        0.00     12.56 o 
   6   8   1      412.04      453.15     34.50 o 
   7   8   1        1.92       17.95     29.70 o 
   8   8   1        6.85        8.72     26.49 o 
   9   8   1       17.42        0.00     28.01 o 
  -9   9   1        0.14        0.00     27.28 o 
  -8   9   1       58.00       19.55     37.00 o 
  -7   9   1        2.90       10.61     41.81 o 
  -6   9   1       65.52       47.50     36.03 o 
  -5   9   1      239.79      229.93     29.75 o 
  -4   9   1      178.07      156.92     14.47 o 
  -3   9   1      450.98      484.32     35.33 o 
  -2   9   1       13.90        4.10      7.69 o 
  -1   9   1       27.84       17.54      7.48 o 
   0   9   1       30.26       25.27      6.96 o 
   1   9   1      380.92      392.03     16.37 o 
   2   9   1       90.59       63.58      8.54 o 
   3   9   1       53.09       67.90      9.44 o 
   4   9   1        0.13       10.94     17.81 o 
   5   9   1      335.91      336.59     30.73 o 
   6   9   1        0.60        0.00     18.34 o 
   7   9   1       35.41       55.91     32.01 o 
   8   9   1       68.10      138.63     39.75 o 
  -8  10   1        0.31        0.00     30.64 o 
  -7  10   1       70.45       80.22     33.76 o 
  -6  10   1       56.44       40.23     26.40 o 
  -5  10   1       40.95       56.29     11.51 o 
  -4  10   1       14.66        7.58      9.95 o 
  -3  10   1      122.86      128.60     14.61 o 
  -2  10   1        6.04        0.00      9.85 o 
  -1  10   1      100.70       61.71     10.54 o 
   0  10   1       28.71       19.71      7.00 o 
   1  10   1        1.79        0.00      9.19 o 
   2  10   1      112.55      112.75     12.73 o 
   3  10   1      296.52      312.97     20.72 o 
   4  10   1       30.13       65.37     13.27 o 
   5  10   1        9.60       29.04     22.61 o 
   6  10   1       65.66       63.03     59.58 o 
   7  10   1       66.09       75.12     35.56 o 
  -6  11   1        3.08       19.71      9.66 o 
  -5  11   1        9.28        0.00     10.44 o 
  -4  11   1        2.96        0.28     11.25 o 
  -3  11   1        0.42       20.66     14.87 o 
  -2  11   1        0.02       13.68     11.24 o 
  -1  11   1       48.58       27.62     10.38 o 
   0  11   1        3.18        0.00     17.24 o 
   1  11   1      102.09      137.57     21.67 o 
   2  11   1        0.01        0.00     17.27 o 
   3  11   1       44.06       37.73     12.68 o 
   4  11   1        2.73        7.75     12.14 o 
   5  11   1       58.44       83.44     11.94 o 
   6  11   1      136.76      157.22     39.72 o 
  -4  12   1        0.07        0.00     16.27 o 
  -3  12   1        0.88        0.00     20.75 o 
  -2  12   1        7.01        0.78     13.20 o 
  -1  12   1       81.89      136.95     26.00 o 
   0  12   1        2.30       12.51     24.67 o 
   1  12   1        0.01        0.67      9.48 o 
   2  12   1        5.20        0.00     14.75 o 
   3  12   1        8.54        0.00     14.87 o 
   4  12   1       14.06       28.44     17.74 o 
   0  13   1        2.01        0.00     25.51 o 
 -12   0   2       13.16       23.00     28.85 o 
 -10   0   2      401.97      444.89     51.85 o 
  -8   0   2       98.87       84.79      7.92 o 
  -6   0   2      182.87      238.07     12.53 o 
  -4   0   2      430.19      353.26     14.29 o 
  -2   0   2     5126.61     5711.88    163.75 o 
   2   0   2    39351.84    39554.77    994.78 o 
   4   0   2     4521.23     4087.00    117.46 o 
   8   0   2       13.78       26.45     11.19 o 
  10   0   2      346.49      390.53     47.67 o 
  12   0   2       57.54       27.18     28.43 o 
 -12   1   2       85.99       65.54     25.09 o 
 -11   1   2        3.44        0.00     16.55 o 
 -10   1   2       17.34        0.00      8.17 o 
  -9   1   2      133.62      125.84      8.86 o 
  -8   1   2      114.50      108.50      7.41 o 
  -7   1   2      732.77      852.81     50.02 o 
  -6   1   2      215.09      278.45     10.37 o 
  -5   1   2      581.11      567.15     22.75 o 
  -4   1   2     1304.59     1313.65     28.81 o 
  -3   1   2     1105.42     1076.34     23.69 o 
  -2   1   2     5853.35     4830.56     91.41 o 
  -1   1   2      379.86      414.35      8.48 o 
   0   1   2    19387.59    18755.82    392.12 o 
   1   1   2     4612.42     3573.57     67.89 o 
   2   1   2     3701.86     3719.78     85.21 o 
   3   1   2      182.44      223.14      7.85 o 
   4   1   2      725.09      900.50     19.71 o 
   5   1   2      320.66      255.05      8.22 o 
   6   1   2       31.90       21.18      6.31 o 
   7   1   2       42.59       38.63      7.31 o 
   8   1   2      638.67      788.54     25.05 o 
   9   1   2      348.48      337.65     15.11 o 
  10   1   2      114.42      119.64     19.51 o 
  11   1   2       10.03        4.28     16.07 o 
  12   1   2       52.49       28.58     21.23 o 
 -12   2   2        1.53        0.00      9.28 o 
 -11   2   2       46.52       19.78      9.96 o 
 -10   2   2       91.23       93.83     10.18 o 
  -9   2   2      342.39      394.99     16.96 o 
  -8   2   2       38.62       31.93      6.79 o 
  -7   2   2       53.97       69.09      7.77 o 
  -6   2   2      739.59      890.80     26.34 o 
  -5   2   2       21.38       25.92      7.19 o 
  -4   2   2       72.97       49.72      5.18 o 
  -3   2   2        5.02        7.97      3.15 o 
  -2   2   2      824.03      989.81     24.08 o 
   0   2   2      811.08      840.11     35.00 o 
   2   2   2       71.76       80.07      6.05 o 
   3   2   2      730.98      665.79     18.34 o 
   4   2   2        4.83       12.04      4.05 o 
   5   2   2      160.98      156.96      9.14 o 
   6   2   2        1.20        6.33      5.48 o 
   7   2   2      388.67      357.58     12.95 o 
   8   2   2       51.92       50.80      8.62 o 
   9   2   2       41.93       71.46     10.45 o 
  10   2   2       35.26       37.57     11.46 o 
  11   2   2       32.21       13.68     10.69 o 
  12   2   2       24.82       13.89     16.66 o 
 -12   3   2        8.30        8.08     12.08 o 
 -11   3   2       46.00       34.04     17.14 o 
 -10   3   2        1.34        0.00      9.36 o 
  -9   3   2       16.61       21.67      7.95 o 
  -8   3   2       19.75       15.19      5.97 o 
  -7   3   2       20.63       12.96      6.93 o 
  -6   3   2      247.09      324.97     13.66 o 
  -5   3   2        0.89        2.88      3.66 o 
  -4   3   2      567.68      740.93     20.47 o 
  -2   3   2       41.93       66.52      4.80 o 
  -1   3   2        1.31       10.41      2.39 o 
   0   3   2     2429.16     2555.72     48.92 o 
   1   3   2     1043.94      911.78     24.94 o 
   2   3   2      718.36      821.26     21.81 o 
   3   3   2       13.71       34.50      6.02 o 
   4   3   2      907.12     1142.20     34.23 o 
   5   3   2      852.74      867.06     29.49 o 
   6   3   2      722.81      891.50     32.75 o 
   7   3   2       13.50       16.01      7.94 o 
   8   3   2       84.92      113.00     10.47 o 
   9   3   2      231.29      246.67     19.12 o 
  10   3   2       22.02       12.50      9.83 o 
  11   3   2       16.71       33.47     15.01 o 
 -11   4   2        1.51        0.07     10.85 o 
 -10   4   2       42.61       13.30      9.69 o 
  -9   4   2      104.95      165.95     16.38 o 
  -8   4   2        4.84       10.39      8.75 o 
  -7   4   2      107.72      104.09     10.99 o 
  -6   4   2     1097.92     1273.64     43.38 o 
  -5   4   2        5.46       24.94      5.20 o 
  -4   4   2     2217.22     2221.55     58.86 o 
  -3   4   2      710.58      854.30     24.20 o 
  -2   4   2      585.14      385.73     14.66 o 
  -1   4   2      123.02      198.34      6.19 o 
   0   4   2     3208.08     3002.24     61.41 o 
   1   4   2       99.32       99.15      9.41 o 
   2   4   2      746.68      910.82     24.18 o 
   3   4   2      284.00      290.35     12.77 o 
   4   4   2       51.99       35.48      6.62 o 
   5   4   2       38.03       12.89      7.51 o 
   6   4   2      175.58      253.14     14.87 o 
   7   4   2       48.89       65.75      9.48 o 
   8   4   2        0.14        0.00     11.28 o 
   9   4   2      153.41      210.94     19.30 o 
  10   4   2        6.04       11.47      8.47 o 
  11   4   2        9.21        0.00     11.92 o 
 -11   5   2        4.61       17.89     11.48 o 
 -10   5   2        0.28       14.59      7.57 o 
  -9   5   2      149.78      196.02     40.58 o 
  -8   5   2      192.87      140.65     19.94 o 
  -7   5   2      119.06       95.13     16.08 o 
  -6   5   2      927.67      937.27     35.98 o 
  -5   5   2      319.87      266.03     15.69 o 
  -4   5   2        0.72       15.14      6.39 o 
  -3   5   2        0.62        5.00      5.77 o 
  -2   5   2      691.44      654.71     19.22 o 
  -1   5   2      618.83      495.00     19.27 o 
   0   5   2     1631.25     2054.07     44.37 o 
   1   5   2        5.56       22.22      4.37 o 
   2   5   2        7.45        1.65      3.69 o 
   3   5   2      615.71      536.73     20.72 o 
   4   5   2        0.09        0.00      7.51 o 
   5   5   2        0.00        1.36      7.92 o 
   6   5   2      174.12      115.69     11.64 o 
   7   5   2        0.84        3.20     10.43 o 
   8   5   2        5.47       12.11     13.99 o 
   9   5   2        1.31        7.10     14.37 o 
  10   5   2       67.60       56.67     18.67 o 
  11   5   2        1.47       16.08     10.10 o 
 -11   6   2        2.59        5.93     12.34 o 
 -10   6   2       21.64       78.83     26.72 o 
  -9   6   2       23.43       26.61     16.23 o 
  -8   6   2        1.45        0.00     15.62 o 
  -7   6   2       10.32       20.03     14.47 o 
  -6   6   2      596.63      550.40     25.32 o 
  -5   6   2      787.79      698.45     28.85 o 
  -4   6   2      289.07      210.89     13.01 o 
  -3   6   2       20.71       31.87      7.86 o 
  -2   6   2      878.76      777.61     22.50 o 
  -1   6   2     1787.01     1847.14     43.97 o 
   0   6   2      180.80      193.56      8.04 o 
   1   6   2      590.88      553.29     27.63 o 
   2   6   2     1397.16     1453.00     48.44 o 
   3   6   2      248.77      300.80     13.92 o 
   4   6   2        4.48        2.35      8.27 o 
   5   6   2       29.62       57.43     10.95 o 
   6   6   2      118.81      160.75     14.93 o 
   7   6   2       26.54       35.50     14.67 o 
   8   6   2       38.59      108.26     20.51 o 
   9   6   2       17.17       37.08     17.25 o 
  10   6   2        8.07       16.41     19.79 o 
 -10   7   2        1.88       34.70     45.16 o 
  -9   7   2       26.34        0.00     21.59 o 
  -8   7   2        7.51        0.00     17.52 o 
  -7   7   2        5.40       13.30     21.06 o 
  -6   7   2       37.07       29.54     13.36 o 
  -5   7   2        1.16        8.28     11.70 o 
  -4   7   2       58.36       74.10     12.01 o 
  -3   7   2      276.82      219.44     11.90 o 
  -2   7   2      222.31      255.37     10.75 o 
  -1   7   2      204.19      231.68     14.34 o 
   0   7   2      135.93      171.76      8.64 o 
   1   7   2      155.60      147.77      7.85 o 
   2   7   2      289.24      219.39      9.69 o 
   3   7   2        3.60        8.94      7.14 o 
   4   7   2       44.75       29.59     10.17 o 
   5   7   2       10.65       12.51     10.90 o 
   6   7   2       21.61       10.17     13.48 o 
   7   7   2      117.71      174.66     25.95 o 
   8   7   2      126.04      180.61     25.02 o 
   9   7   2      161.76      153.77     26.73 o 
  10   7   2       18.79       34.93     32.07 o 
  -9   8   2       34.61        0.00     26.57 o 
  -8   8   2       21.73        6.59     46.62 o 
  -7   8   2       17.57       61.74     25.64 o 
  -6   8   2      221.27      239.59     27.50 o 
  -5   8   2       17.37        0.00     15.91 o 
  -4   8   2       17.49       19.50      9.79 o 
  -3   8   2       35.95       36.44      6.46 o 
  -2   8   2      789.11      792.98     32.50 o 
  -1   8   2      159.68      166.44      9.93 o 
   0   8   2       22.03       43.72      5.37 o 
   1   8   2      316.09      374.65     21.85 o 
   2   8   2        5.82       12.90      6.03 o 
   3   8   2      104.18       87.25     14.44 o 
   4   8   2      325.51      337.01     20.90 o 
   5   8   2       23.87       18.50     17.74 o 
   6   8   2      100.70      159.89     24.08 o 
   7   8   2        2.24       18.84     28.10 o 
   8   8   2        4.42        0.00     52.27 o 
   9   8   2        3.31        0.00     27.85 o 
  -9   9   2       13.83       19.97     30.43 o 
  -8   9   2        2.45        0.00     27.13 o 
  -7   9   2       87.87       81.07     29.24 o 
  -6   9   2        8.47        0.03     23.94 o 
  -5   9   2        0.36        0.00     16.10 o 
  -4   9   2        7.90        1.07      8.32 o 
  -3   9   2       30.98       57.02      9.75 o 
  -2   9   2        1.44        2.55      7.60 o 
  -1   9   2      293.60      299.40     15.02 o 
   0   9   2      390.18      360.96     12.23 o 
   1   9   2      106.76      103.51      9.29 o 
   2   9   2       58.54       68.45      9.58 o 
   3   9   2       65.79      151.11     18.06 o 
   4   9   2      151.20       90.38     20.82 o 
   5   9   2       16.13       43.30     19.49 o 
   6   9   2       71.13      108.06     30.55 o 
   7   9   2        8.64        2.01     33.24 o 
   8   9   2       10.42        2.17     81.95 o 
  -8  10   2       49.58        9.96     35.75 o 
  -7  10   2        2.92       17.49     32.86 o 
  -6  10   2        4.24        0.00     26.05 o 
  -5  10   2       35.92       59.20     17.05 o 
  -4  10   2       82.34       37.97     11.67 o 
  -3  10   2      188.61      190.75     16.30 o 
  -2  10   2       52.76       49.59     11.10 o 
  -1  10   2      502.83      512.60     27.92 o 
   0  10   2      187.95      169.66     16.83 o 
   1  10   2       69.45       91.32     11.60 o 
   2  10   2      450.50      452.30     22.81 o 
   3  10   2       56.69       37.96     11.30 o 
   4  10   2      164.75      195.61     14.63 o 
   5  10   2        8.26        0.00     19.35 o 
   6  10   2       40.99       12.86     31.57 o 
   7  10   2       77.45       42.84     34.29 o 
  -6  11   2       29.06       40.75     13.64 o 
  -5  11   2       12.51        0.00     11.33 o 
  -4  11   2        6.99        5.01     21.58 o 
  -3  11   2      150.78      124.28     34.62 o 
  -2  11   2       25.72        8.85     11.28 o 
  -1  11   2        3.19        0.00     11.53 o 
   0  11   2       19.70       13.07     20.55 o 
   1  11   2       24.38        9.94     11.06 o 
   2  11   2        0.02        0.00     13.92 o 
   3  11   2       34.37       30.86     13.06 o 
   4  11   2        8.70        0.00     11.09 o 
   5  11   2       42.13       36.21     20.16 o 
   6  11   2        3.71        4.60     31.36 o 
  -4  12   2        9.78       10.17     16.76 o 
  -3  12   2        0.03       13.73     16.21 o 
  -2  12   2        0.09        1.77     14.23 o 
  -1  12   2        1.21        2.09     25.92 o 
   0  12   2        6.67        0.00     22.45 o 
   1  12   2        4.80       13.08     10.15 o 
   2  12   2        2.92        0.00     15.81 o 
   3  12   2        1.66        0.00     15.60 o 
   4  12   2        2.31       15.89     16.40 o 
 -11   0   3       67.66       65.65     29.27 o 
  -9   0   3       19.00       19.17      5.77 o 
  -7   0   3      808.38      740.21     29.30 o 
  -5   0   3     1793.80     1542.71     54.90 o 
  -3   0   3     3154.30     3666.57    106.09 o 
  -1   0   3     4724.12     4565.00    122.81 o 
   1   0   3     6131.42     6165.10    190.67 o 
   3   0   3     2976.68     2430.57     62.45 o 
   5   0   3     5400.34     5366.06    166.77 o 
   7   0   3       60.61       57.29      7.37 o 
   9   0   3       19.90       32.98     16.01 o 
  11   0   3        0.21       14.63     28.85 o 
 -12   1   3        6.90        7.57     20.64 o 
 -11   1   3       79.76      104.47     21.37 o 
 -10   1   3        0.04        0.00     10.62 o 
  -9   1   3       10.60        0.00      6.82 o 
  -8   1   3        0.05        2.84      6.33 o 
  -7   1   3        1.51        8.33      5.84 o 
  -6   1   3        4.18        7.88      3.40 o 
  -5   1   3      100.05      146.01     10.71 o 
  -4   1   3        2.26       10.34      3.57 o 
  -3   1   3      590.36      536.25     12.66 o 
  -2   1   3     1412.57     1120.69     21.53 o 
  -1   1   3      339.43      267.94      7.90 o 
   0   1   3       24.73       17.49      2.59 o 
   1   1   3      153.50       79.60      5.92 o 
   2   1   3      908.97      679.15     22.36 o 
   3   1   3     1462.64     1623.99     32.95 o 
   4   1   3     1259.76     1357.07     30.13 o 
   5   1   3      262.84      279.80      9.31 o 
   6   1   3     1544.91     1587.91     42.69 o 
   7   1   3      411.71      363.76     14.21 o 
   8   1   3      370.37      426.39     20.18 o 
   9   1   3       15.85       11.28      8.54 o 
  10   1   3        1.33       11.68     12.71 o 
  11   1   3       75.17       81.54     30.31 o 
  12   1   3        6.43        0.00     20.51 o 
 -12   2   3       19.00       24.81     20.28 o 
 -11   2   3       99.20       89.86     10.77 o 
 -10   2   3        9.25       17.40      9.13 o 
  -9   2   3        6.87        6.65      8.45 o 
  -8   2   3       28.36       24.56      7.02 o 
  -7   2   3       18.04       39.18      5.75 o 
  -6   2   3      154.01      180.81      8.18 o 
  -5   2   3      463.91      504.23     16.16 o 
  -4   2   3      373.01      367.49     11.29 o 
  -3   2   3      669.60      611.60     15.36 o 
  -2   2   3      911.17      869.38     18.44 o 
  -1   2   3      801.20      831.62     18.58 o 
   1   2   3        1.61       13.60      3.06 o 
   3   2   3       25.61       30.26      5.01 o 
   4   2   3     1973.13     2101.88     58.81 o 
   5   2   3     4896.57     4640.35    125.78 o 
   6   2   3     1460.59     1767.95     44.87 o 
   7   2   3      218.90      218.84     14.94 o 
   8   2   3      237.75      218.10     10.58 o 
   9   2   3       71.56       90.04     10.10 o 
  10   2   3       60.91       68.11     11.49 o 
  11   2   3        7.40        7.77      9.51 o 
 -12   3   3       68.16       83.62     14.46 o 
 -11   3   3       23.63        8.68     13.04 o 
 -10   3   3      230.71      178.04     16.67 o 
  -9   3   3        4.76        0.00      7.90 o 
  -8   3   3       47.74       71.94      8.90 o 
  -7   3   3       16.01        6.13      4.88 o 
  -6   3   3      229.65      186.24      8.11 o 
  -5   3   3      256.00      255.80     11.62 o 
  -4   3   3      792.37      706.21     19.33 o 
  -3   3   3      529.21      526.70     13.02 o 
  -1   3   3      196.24      117.54      4.36 o 
   0   3   3        5.43        4.43      2.21 o 
   1   3   3      207.07      197.32      6.03 o 
   2   3   3      453.34      524.71     15.56 o 
   3   3   3      185.88      141.84      6.80 o 
   4   3   3     1190.18     1453.18     39.62 o 
   5   3   3      551.79      569.54     19.78 o 
   6   3   3      437.63      466.50     18.44 o 
   7   3   3        1.10        0.00      7.69 o 
   8   3   3        2.35        8.51      5.98 o 
   9   3   3       66.52       48.66      8.90 o 
  10   3   3       32.63       19.25     11.62 o 
  11   3   3       11.23        0.00     14.33 o 
 -11   4   3        9.66        8.97     16.01 o 
 -10   4   3        6.70        0.00      9.87 o 
  -9   4   3       34.93       34.85      8.73 o 
  -8   4   3      108.95      103.34      8.09 o 
  -7   4   3        2.12        9.48      9.38 o 
  -6   4   3        1.07        8.45      6.42 o 
  -5   4   3      142.61      170.09      9.47 o 
  -4   4   3        0.03       18.64      6.94 o 
  -3   4   3     5120.83     5266.03    134.52 o 
  -2   4   3     1408.40     1410.48     56.33 o 
  -1   4   3     1334.81     1328.72     29.50 o 
   0   4   3      490.09      610.74     14.39 o 
   1   4   3     1094.78     1196.43     26.73 o 
   2   4   3      115.58       97.15      7.07 o 
   3   4   3        4.26        0.00      4.96 o 
   4   4   3       16.61        8.18      6.02 o 
   5   4   3       13.94       12.26      7.31 o 
   6   4   3        0.27        0.00      7.86 o 
   7   4   3       70.80       47.18     10.60 o 
   8   4   3        7.47        9.60     11.37 o 
   9   4   3      153.10      184.40     12.43 o 
  10   4   3        1.98        1.12      9.10 o 
  11   4   3        0.72        0.00     11.59 o 
 -11   5   3       54.67       43.58     16.97 o 
 -10   5   3       67.97       60.73     11.36 o 
  -9   5   3        6.82       19.28      6.76 o 
  -8   5   3       84.93       77.63     21.18 o 
  -7   5   3       37.67       32.50     10.38 o 
  -6   5   3       34.65       37.62      7.37 o 
  -5   5   3      206.30      226.86     12.44 o 
  -4   5   3        0.04        2.06      6.22 o 
  -3   5   3      130.22      118.72      6.67 o 
  -2   5   3        0.93       18.45      7.39 o 
  -1   5   3     1465.76     1367.89     33.24 o 
   0   5   3       24.04       33.42      4.42 o 
   1   5   3      717.68      759.18     26.49 o 
   2   5   3      116.10      147.48     10.48 o 
   3   5   3      139.94      137.17      9.08 o 
   4   5   3       10.41        3.74      8.67 o 
   5   5   3      103.60      126.06     15.89 o 
   6   5   3       65.15       81.17     12.00 o 
   7   5   3      636.23      644.97     27.99 o 
   8   5   3        0.18        8.48     13.60 o 
   9   5   3        7.63       16.42     16.23 o 
  10   5   3       30.67       32.65     10.96 o 
  11   5   3        1.62       19.52     10.10 o 
 -11   6   3       48.82       62.15     17.70 o 
 -10   6   3        0.48        3.24      7.45 o 
  -9   6   3       78.32       71.28     20.39 o 
  -8   6   3       28.92       51.64     17.79 o 
  -7   6   3       23.35       37.46     13.73 o 
  -6   6   3       16.83        0.00      9.94 o 
  -5   6   3        2.29        0.00      9.27 o 
  -4   6   3        2.51        0.00      6.45 o 
  -3   6   3     2657.67     2609.15     68.28 o 
  -2   6   3        0.88       13.97      5.39 o 
  -1   6   3        2.80        3.02      4.17 o 
   0   6   3       13.71       25.15      4.95 o 
   1   6   3       26.62       25.80      5.38 o 
   2   6   3      503.46      523.37     16.90 o 
   3   6   3      634.83      595.65     20.89 o 
   4   6   3       96.65       93.99     12.09 o 
   5   6   3       25.22       56.68     11.90 o 
   6   6   3      147.36      138.01     15.14 o 
   7   6   3       40.24       21.45     14.16 o 
   8   6   3       31.85        7.08     14.58 o 
   9   6   3      103.63      116.89     21.15 o 
  10   6   3        8.54        1.49     18.45 o 
 -10   7   3        0.99        0.00     51.85 o 
  -9   7   3       39.94       17.16     32.02 o 
  -8   7   3        0.06        0.00     29.29 o 
  -7   7   3       10.97        8.72     15.43 o 
  -6   7   3       31.07       58.82     14.55 o 
  -5   7   3      515.47      521.44     27.47 o 
  -4   7   3      184.45      149.80     10.94 o 
  -3   7   3       95.01       95.41      8.21 o 
  -2   7   3       87.83       95.93      7.25 o 
  -1   7   3      461.02      497.69     15.41 o 
   0   7   3       38.70       26.62      5.07 o 
   1   7   3        0.01        3.72      5.26 o 
   2   7   3      226.88      189.93     26.57 o 
   3   7   3       57.82       44.93      8.94 o 
   4   7   3      457.18      483.54     27.91 o 
   5   7   3      113.28      134.11     13.60 o 
   6   7   3        2.54        0.00     13.58 o 
   7   7   3      110.88      125.39     22.32 o 
   8   7   3       38.14       17.52     19.28 o 
   9   7   3       62.82      103.75     26.92 o 
  10   7   3        0.46        9.12     26.55 o 
  -9   8   3        6.91       47.86     34.24 o 
  -8   8   3        0.82       12.47     28.43 o 
  -7   8   3       32.07       19.00     24.69 o 
  -6   8   3       26.60        0.00     20.17 o 
  -5   8   3      160.30      246.33     25.41 o 
  -4   8   3       57.93       54.80      9.83 o 
  -3   8   3        4.53        0.00      6.30 o 
  -2   8   3       15.23       13.97      7.28 o 
  -1   8   3       10.45        7.86      4.48 o 
   0   8   3        0.44        0.00      5.35 o 
   1   8   3      919.62      809.63     28.23 o 
   2   8   3      119.74      128.45     10.13 o 
   3   8   3       53.16       44.67     12.28 o 
   4   8   3       93.99      118.66     19.73 o 
   5   8   3      116.24      125.65     22.16 o 
   6   8   3      569.88      611.74     43.29 o 
   7   8   3       56.48       97.35     29.21 o 
   8   8   3        4.38        0.00     20.60 o 
   9   8   3        0.52        6.42     22.91 o 
  -8   9   3        0.41       46.62     32.75 o 
  -7   9   3        1.33       17.33     40.77 o 
  -6   9   3       11.63       23.67     20.95 o 
  -5   9   3       26.18       40.67      9.44 o 
  -4   9   3        7.07       14.53     15.23 o 
  -3   9   3      517.11      544.07     24.09 o 
  -2   9   3       55.71       58.72     10.18 o 
  -1   9   3      332.32      329.18     14.96 o 
   0   9   3       49.03       58.31      8.21 o 
   1   9   3       94.20       84.75     10.26 o 
   2   9   3      128.25      167.35     21.47 o 
   3   9   3      583.08      513.27     24.71 o 
   4   9   3        8.32        8.25      8.18 o 
   5   9   3       21.36        7.04     17.87 o 
   6   9   3        0.46       15.40     24.90 o 
   7   9   3        0.50        6.08     27.00 o 
   8   9   3        5.87       48.00     34.91 o 
  -7  10   3       18.68        8.52     14.50 o 
  -6  10   3        0.55        2.39     10.08 o 
  -5  10   3      106.55       78.49     12.58 o 
  -4  10   3       11.05       18.88     11.55 o 
  -3  10   3       38.86       30.03     17.40 o 
  -2  10   3        0.02        1.49     10.07 o 
  -1  10   3       19.92       31.87     15.85 o 
   0  10   3        4.92       12.86      9.17 o 
   1  10   3      437.00      410.03     55.22 o 
   2  10   3        8.42       12.88     11.86 o 
   3  10   3        1.63        6.68     12.85 o 
   4  10   3       34.43       34.68     11.26 o 
   5  10   3      106.82       90.66     24.71 o 
   6  10   3       46.88       68.18     30.13 o 
   7  10   3       19.56       50.10     35.75 o 
  -6  11   3        4.91       13.34     19.24 o 
  -5  11   3        7.26        9.41     24.59 o 
  -4  11   3       11.97        0.00     21.37 o 
  -3  11   3        1.06        9.78     16.61 o 
  -2  11   3       57.46       47.56     13.18 o 
  -1  11   3        1.11        0.00      8.56 o 
   0  11   3        3.54       11.02      7.49 o 
   1  11   3       74.37       34.83     11.65 o 
   2  11   3       28.95       39.69     15.30 o 
   3  11   3        1.38        0.00     14.65 o 
   4  11   3       48.00       60.29     13.25 o 
   5  11   3        3.31        5.43     11.40 o 
   6  11   3       27.36       29.25     12.36 o 
  -4  12   3        6.53       37.10     17.91 o 
  -3  12   3       16.42        0.00     13.87 o 
  -2  12   3       19.02        9.82     14.66 o 
  -1  12   3       26.35        0.00     20.36 o 
   0  12   3       11.70       35.92     24.11 o 
   1  12   3       42.90       45.32     12.49 o 
   2  12   3        7.94       37.13     27.32 o 
   3  12   3        0.03       30.77     17.64 o 
   4  12   3       14.74       13.67     16.94 o 
 -12   0   4       15.05        0.00     28.01 o 
 -10   0   4        4.02       15.05     24.25 o 
  -8   0   4      223.20      355.73     17.93 o 
  -6   0   4      146.14      171.33     11.05 o 
  -4   0   4        3.50       21.23      4.90 o 
  -2   0   4     7073.71     6439.25    184.88 o 
   0   0   4      846.31      784.11     23.66 o 
   2   0   4      158.08      220.87      9.66 o 
   4   0   4       85.97      128.22      8.81 o 
   6   0   4      485.56      524.43     25.33 o 
   8   0   4      480.12      560.61     41.44 o 
  10   0   4       51.04       95.33     28.43 o 
 -12   1   4        0.50        0.00     20.06 o 
 -11   1   4        3.62        0.19      8.84 o 
 -10   1   4        2.05        4.68      9.53 o 
  -9   1   4        9.04       13.95      9.29 o 
  -8   1   4      423.86      419.00     16.43 o 
  -7   1   4       93.21       92.93      6.10 o 
  -6   1   4        7.00        2.07      3.63 o 
  -5   1   4       27.34       43.68      4.56 o 
  -4   1   4      288.84      234.54      7.57 o 
  -3   1   4      647.70      581.47     14.97 o 
  -2   1   4      686.00      617.34     14.13 o 
  -1   1   4      557.57      354.96      9.17 o 
   0   1   4      902.65      887.67     18.46 o 
   1   1   4      647.09      753.28     16.02 o 
   2   1   4      439.24      403.01     15.77 o 
   3   1   4        2.75       10.05      3.78 o 
   4   1   4      220.76      239.59     15.24 o 
   5   1   4        1.05        4.48      4.59 o 
   6   1   4       79.22      131.67      8.44 o 
   7   1   4      502.31      500.60     21.26 o 
   8   1   4        0.76       23.32      7.67 o 
   9   1   4       31.36       25.64     11.51 o 
  10   1   4       10.23        0.00     17.44 o 
  11   1   4       28.19       19.21     22.37 o 
 -12   2   4        0.32       23.18     29.90 o 
 -11   2   4       26.94       18.66     17.98 o 
 -10   2   4        3.52       10.57     12.07 o 
  -9   2   4       62.98       39.18      9.36 o 
  -8   2   4       23.39       25.18      7.44 o 
  -7   2   4       83.42      101.80      7.33 o 
  -6   2   4      245.02      232.77     10.74 o 
  -5   2   4        1.97       13.97      5.39 o 
  -4   2   4      263.40      369.07     10.91 o 
  -3   2   4     1098.02      922.11     24.07 o 
  -2   2   4     1688.58     1748.43     32.47 o 
  -1   2   4      332.16      260.45      7.05 o 
   0   2   4     3011.35     2704.62     50.53 o 
   1   2   4       70.59       59.48      3.72 o 
   2   2   4      248.63      236.32      8.39 o 
   4   2   4       22.97        7.79      4.07 o 
   5   2   4      293.34      231.18      8.83 o 
   6   2   4       81.74       87.75     12.77 o 
   7   2   4      219.18      182.38     10.41 o 
   8   2   4      512.47      545.48     21.68 o 
   9   2   4      287.59      319.75     26.83 o 
  10   2   4       94.03       71.45     13.36 o 
  11   2   4       24.34       19.67     10.85 o 
 -12   3   4       14.76       20.30     14.34 o 
 -11   3   4        0.01        0.00     21.73 o 
 -10   3   4        0.81        0.00     10.97 o 
  -9   3   4       30.01       34.33     10.73 o 
  -8   3   4       15.08        2.82      6.50 o 
  -7   3   4       28.23       11.23      6.25 o 
  -6   3   4       52.33       83.60      8.66 o 
  -5   3   4       44.29       34.69      5.87 o 
  -4   3   4        5.40        2.84      4.38 o 
  -3   3   4      241.39      261.24     13.96 o 
  -2   3   4      269.05      314.15      8.87 o 
  -1   3   4        0.66        4.92      3.10 o 
   0   3   4      276.34      268.26     11.45 o 
   2   3   4        3.48       16.00      5.33 o 
   3   3   4        0.01        0.84      5.28 o 
   4   3   4      139.08      163.74      9.01 o 
   5   3   4      936.13      923.08     29.01 o 
   6   3   4        0.02        2.57      4.01 o 
   7   3   4       32.91       27.94      5.58 o 
   8   3   4       33.72       37.33      8.03 o 
   9   3   4        0.00        1.18      9.69 o 
  10   3   4        7.21       19.00     12.59 o 
  11   3   4      133.04      114.33     19.42 o 
 -11   4   4        0.55        0.00     15.75 o 
 -10   4   4      106.21      146.23     20.64 o 
  -9   4   4       88.28       74.41     10.98 o 
  -8   4   4       72.30       30.89      8.86 o 
  -7   4   4       97.38       95.86      7.48 o 
  -6   4   4      383.58      364.34     13.37 o 
  -5   4   4      187.69      223.03      8.67 o 
  -4   4   4       39.69       19.81      4.41 o 
  -3   4   4      452.10      546.85     18.17 o 
  -2   4   4     2927.30     3238.10     69.46 o 
  -1   4   4      132.63      177.16      5.93 o 
   0   4   4      922.46     1176.06     34.78 o 
   1   4   4      134.70      192.29      7.21 o 
   2   4   4       34.32       49.39      4.73 o 
   3   4   4      271.55      244.22     10.39 o 
   4   4   4        3.82        3.42      6.14 o 
   5   4   4       51.09       91.83      9.47 o 
   6   4   4        2.87        8.48      9.03 o 
   7   4   4        7.25        6.21      6.15 o 
   8   4   4      176.67      158.24     10.72 o 
   9   4   4       44.83       61.76     10.27 o 
  10   4   4       23.89       28.34     11.24 o 
  11   4   4       10.90        4.43     13.99 o 
 -11   5   4        0.25       12.25     16.01 o 
 -10   5   4       75.71      133.20     14.93 o 
  -9   5   4        8.57        6.50     13.57 o 
  -8   5   4       98.10       99.76     11.81 o 
  -7   5   4        6.54        7.06      5.86 o 
  -6   5   4      224.75      214.22      9.02 o 
  -5   5   4      106.83      104.74      9.56 o 
  -4   5   4      100.79      131.24      7.60 o 
  -3   5   4       61.81       64.61      6.40 o 
  -2   5   4       86.87       54.38      5.31 o 
  -1   5   4      242.53      271.76     10.23 o 
   0   5   4        4.58        7.33      4.65 o 
   1   5   4      885.76      961.89     24.13 o 
   2   5   4      181.50      237.29      9.15 o 
   3   5   4        3.40        4.55      6.62 o 
   4   5   4        0.02        8.58      6.73 o 
   5   5   4        0.00        9.22      9.08 o 
   6   5   4      112.36      112.79     12.79 o 
   7   5   4       14.94        4.24     12.80 o 
   8   5   4       32.71       23.86     16.44 o 
   9   5   4       11.74       27.06     19.22 o 
  10   5   4        0.13        0.00      9.57 o 
 -10   6   4       17.65       23.92     12.54 o 
  -9   6   4        0.44       11.09      9.18 o 
  -8   6   4        8.86        1.41      5.99 o 
  -7   6   4       23.66       20.32     10.33 o 
  -6   6   4      235.89      277.94     14.90 o 
  -5   6   4       16.05       22.74      6.24 o 
  -4   6   4        2.48       14.15      6.03 o 
  -3   6   4       21.00       20.17      7.81 o 
  -2   6   4      120.44      163.23      7.47 o 
  -1   6   4       31.46       32.22      4.74 o 
   0   6   4      194.75      230.33     13.83 o 
   1   6   4      427.46      398.03     14.38 o 
   2   6   4        0.65        0.00      5.22 o 
   3   6   4      207.50      218.49     11.10 o 
   4   6   4       30.58       19.56      9.84 o 
   5   6   4      213.16      176.76     13.54 o 
   6   6   4       52.66       58.74     12.82 o 
   7   6   4        0.78        0.00     13.45 o 
   8   6   4      280.35      285.71     25.01 o 
   9   6   4      101.47       57.15     21.16 o 
  10   6   4       42.80        7.77     28.38 o 
 -10   7   4       21.23       29.25     11.44 o 
  -9   7   4        1.69        6.31      7.77 o 
  -8   7   4      133.90      185.13     32.63 o 
  -7   7   4       88.97      124.64     19.02 o 
  -6   7   4       13.76       31.08      5.43 o 
  -5   7   4      100.47       81.21      7.49 o 
  -4   7   4      427.12      494.68     17.51 o 
  -3   7   4        1.05        7.47      7.29 o 
  -2   7   4       78.41       78.24      7.41 o 
  -1   7   4       45.61       59.45      6.21 o 
   0   7   4        9.50        3.76      5.28 o 
   1   7   4        4.40        6.98      5.77 o 
   2   7   4      169.33      142.46      9.74 o 
   3   7   4       46.12       50.74      7.20 o 
   4   7   4      534.41      465.14     24.72 o 
   5   7   4       61.39       43.52     12.98 o 
   6   7   4      198.51      207.87     19.02 o 
   7   7   4       85.80      132.72     19.86 o 
   8   7   4       34.78       56.89     22.26 o 
   9   7   4        7.40       47.46     26.30 o 
  -9   8   4       13.12        2.32     17.20 o 
  -8   8   4       14.68       30.74      7.00 o 
  -7   8   4       99.46       79.26      8.80 o 
  -6   8   4       17.58       28.11      7.95 o 
  -5   8   4       13.17       16.89      8.99 o 
  -4   8   4       39.63      102.00     10.79 o 
  -3   8   4       12.23       27.64      8.97 o 
  -2   8   4        2.96        7.97      7.89 o 
  -1   8   4       17.17       10.07      5.90 o 
   0   8   4        4.62        0.00      5.25 o 
   1   8   4       22.64       23.37      8.34 o 
   2   8   4        9.57        7.53      7.20 o 
   3   8   4      310.33      302.42     23.44 o 
   4   8   4        4.99        0.00     15.45 o 
   5   8   4      105.32       72.85     27.67 o 
   6   8   4      167.28      178.09     33.94 o 
   7   8   4       48.81       63.56     22.10 o 
   8   8   4       40.94       37.60     22.21 o 
   9   8   4      144.29      149.43     34.35 o 
  -8   9   4      136.85      147.53     12.80 o 
  -7   9   4       11.32       11.85     15.47 o 
  -6   9   4      288.61      369.98     20.86 o 
  -5   9   4        4.38        6.77     10.33 o 
  -4   9   4        0.45        0.66     10.62 o 
  -3   9   4        3.07        1.81     10.16 o 
  -2   9   4       52.13       33.69     10.32 o 
  -1   9   4        3.35        7.06      5.53 o 
   0   9   4       20.05        2.28      7.89 o 
   1   9   4      118.81      155.19     12.69 o 
   2   9   4       59.73       54.11     10.52 o 
   3   9   4       50.91       80.38     14.88 o 
   4   9   4       90.30       93.70     14.22 o 
   5   9   4       10.59        0.00     19.14 o 
   6   9   4      122.16      139.76     32.73 o 
   7   9   4       34.05        0.70     21.85 o 
   8   9   4       32.07       80.87     27.15 o 
  -7  10   4       11.42       55.50     12.84 o 
  -6  10   4       17.50        5.54     12.94 o 
  -5  10   4       49.68       12.39     16.36 o 
  -4  10   4       15.44        8.14     12.43 o 
  -3  10   4      146.41      183.33     20.69 o 
  -2  10   4       17.69        7.95     11.89 o 
  -1  10   4        0.92        6.89     10.55 o 
   0  10   4       29.77       46.95     11.23 o 
   1  10   4       91.45       84.34     13.27 o 
   2  10   4      101.07      119.09     18.75 o 
   3  10   4      252.58      283.91     39.42 o 
   4  10   4       78.17      113.05     13.76 o 
   5  10   4       53.63       47.47     12.86 o 
   6  10   4        0.00       20.49     30.43 o 
   7  10   4       80.29       67.07     31.71 o 
  -6  11   4       65.36      147.20     24.75 o 
  -5  11   4       21.40        0.00     15.44 o 
  -4  11   4       26.97       41.74     17.86 o 
  -3  11   4        0.48        0.00     16.55 o 
  -2  11   4        5.53        0.81     12.44 o 
  -1  11   4       20.39       17.45      9.15 o 
   0  11   4       28.31        3.32      8.94 o 
   1  11   4      196.28      158.46     18.41 o 
   2  11   4        0.02       16.07     15.08 o 
   3  11   4        0.02        0.00     14.95 o 
   4  11   4        6.86        5.96     28.46 o 
   5  11   4       17.89       17.96     12.95 o 
  -4  12   4       74.00      101.04     38.20 o 
  -3  12   4       41.72       49.31     17.44 o 
  -2  12   4        4.14        0.00     21.12 o 
  -1  12   4        1.71       19.43     25.13 o 
   0  12   4       12.91        0.00     22.78 o 
   1  12   4        8.83        7.63     14.92 o 
   2  12   4       46.34       66.37     17.75 o 
   3  12   4        3.88        9.65     16.33 o 
 -11   0   5       29.28       91.15     33.03 o 
  -9   0   5        9.12        0.00      5.46 o 
  -7   0   5      450.78      497.40     22.54 o 
  -5   0   5     2810.82     3017.32     95.84 o 
  -3   0   5      669.05      495.17     17.09 o 
  -1   0   5     1653.73     1552.84     44.05 o 
   1   0   5     1525.55     1415.32     43.14 o 
   3   0   5      356.01      442.11     17.25 o 
   5   0   5     1358.96     1208.34     41.13 o 
   7   0   5        0.77        7.48      7.91 o 
   9   0   5        9.03        0.00     23.83 o 
  11   0   5      160.72      148.02     36.38 o 
 -12   1   5        0.01        0.00     18.34 o 
 -11   1   5       66.33       46.22     14.67 o 
 -10   1   5       37.07       28.42     11.45 o 
  -9   1   5        0.17        2.67      9.24 o 
  -8   1   5        0.31        0.00      5.06 o 
  -7   1   5       13.15       21.25      4.75 o 
  -6   1   5       37.14       38.98      4.77 o 
  -5   1   5      604.83      674.12     18.57 o 
  -4   1   5        0.66        2.38      3.90 o 
  -3   1   5      151.34      217.21     12.26 o 
  -2   1   5      729.72      934.10     35.37 o 
  -1   1   5       38.67       44.46      4.11 o 
   0   1   5      586.17      586.50     13.44 o 
   1   1   5      579.15      642.40     17.60 o 
   2   1   5      343.81      324.56      8.89 o 
   3   1   5     1220.77     1161.52     27.72 o 
   4   1   5      309.41      300.31     13.83 o 
   5   1   5       44.94       70.11      5.28 o 
   6   1   5      317.29      372.07     16.75 o 
   7   1   5      593.09      522.19     20.65 o 
   8   1   5      250.94      277.67     14.76 o 
   9   1   5      208.43      188.98     18.25 o 
  10   1   5      134.02      162.62     24.88 o 
  11   1   5      118.00      124.56     19.52 o 
 -12   2   5        2.71       10.86     15.17 o 
 -11   2   5        9.06        9.56     18.44 o 
 -10   2   5        0.58        8.54     16.11 o 
  -9   2   5      214.43      287.25     26.30 o 
  -8   2   5        0.08        1.12      7.23 o 
  -7   2   5      217.72      232.68     11.06 o 
  -6   2   5      222.44      152.15      7.39 o 
  -5   2   5      816.55      980.50     25.39 o 
  -4   2   5      295.23      301.26      9.19 o 
  -3   2   5      379.32      266.23     13.20 o 
  -2   2   5      203.64      327.30      8.77 o 
  -1   2   5      890.97      934.26     20.41 o 
   1   2   5      542.59      450.09     14.32 o 
   2   2   5        9.30        3.41      4.03 o 
   3   2   5       15.63        7.56      3.55 o 
   4   2   5      965.75     1015.86     26.18 o 
   5   2   5        0.03        4.22      5.35 o 
   6   2   5      234.96      243.24     10.41 o 
   7   2   5      353.06      336.36     15.51 o 
   8   2   5      314.46      347.68     26.80 o 
   9   2   5      179.52      130.08     13.74 o 
  10   2   5       79.31       97.42     14.16 o 
  11   2   5       77.60       90.62     17.80 o 
 -11   3   5        4.93        0.52     15.16 o 
 -10   3   5       25.73       17.79     15.37 o 
  -9   3   5       46.11       27.52     11.15 o 
  -8   3   5      310.20      227.54     14.22 o 
  -7   3   5      183.06      161.46     10.43 o 
  -6   3   5       53.17       82.82      7.09 o 
  -5   3   5      455.67      444.68     14.93 o 
  -4   3   5      167.43      175.87      7.00 o 
  -3   3   5      371.54      282.58      9.26 o 
  -2   3   5     1436.92     1214.81     25.03 o 
  -1   3   5      434.10      375.04     18.12 o 
   0   3   5     1743.88     1649.08     32.94 o 
   1   3   5      193.32      190.56     10.09 o 
   2   3   5     1386.19     1181.67     26.08 o 
   3   3   5        2.26        0.65      4.60 o 
   4   3   5       32.46       40.96      5.25 o 
   5   3   5       73.20       90.66      6.62 o 
   6   3   5      413.57      494.57     17.34 o 
   7   3   5       90.15       97.74      7.90 o 
   8   3   5      137.37      124.78     11.79 o 
   9   3   5      178.33      172.69     17.78 o 
  10   3   5       83.21      109.29     18.79 o 
  11   3   5        0.02        0.00     14.68 o 
 -11   4   5      312.11      270.12     26.42 o 
 -10   4   5       10.38        0.00     22.81 o 
  -9   4   5       13.30        6.06      9.98 o 
  -8   4   5       26.55       17.11      9.55 o 
  -7   4   5       41.15       75.36      7.61 o 
  -6   4   5      224.47      223.43     12.67 o 
  -5   4   5      396.60      490.56     16.89 o 
  -4   4   5      624.61      584.52     17.26 o 
  -3   4   5       29.40       39.81      7.29 o 
  -2   4   5        6.28        6.87      3.80 o 
  -1   4   5        8.13       12.77      4.05 o 
   0   4   5     1589.33     1187.90     35.89 o 
   1   4   5     2203.62     2217.26     58.58 o 
   2   4   5      346.87      436.96     13.19 o 
   3   4   5      142.84      156.48      7.25 o 
   4   4   5       12.35       27.29      6.56 o 
   5   4   5       90.85       73.58      6.45 o 
   6   4   5        0.37        0.00      4.64 o 
   7   4   5      121.10       94.65      8.92 o 
   8   4   5      108.78      106.73     11.84 o 
   9   4   5        0.02        0.00      9.96 o 
  10   4   5        2.03        0.00     15.07 o 
 -11   5   5       31.52       55.76     19.38 o 
 -10   5   5        2.35       31.48     16.30 o 
  -9   5   5      246.23      180.58     19.23 o 
  -8   5   5       21.63       24.55      9.61 o 
  -7   5   5        4.07        9.05      7.91 o 
  -6   5   5       52.02       79.35      7.61 o 
  -5   5   5       34.86       31.01      6.20 o 
  -4   5   5        1.08        0.00      4.79 o 
  -3   5   5        9.40        5.53      3.68 o 
  -2   5   5       10.73        0.19      3.83 o 
  -1   5   5      321.64      267.71     15.65 o 
   0   5   5       41.43       56.86      6.88 o 
   1   5   5      352.48      410.55     23.73 o 
   2   5   5        4.46        3.67      5.11 o 
   3   5   5      443.76      450.36     14.27 o 
   4   5   5       93.11       87.00     12.07 o 
   5   5   5      535.99      499.90     21.76 o 
   6   5   5       13.81        4.76      9.99 o 
   7   5   5        3.43        2.92     13.86 o 
   8   5   5       65.02       72.96      9.26 o 
   9   5   5       27.96       52.27     10.23 o 
  10   5   5       14.81       21.93     11.57 o 
 -10   6   5        3.70       29.30     48.29 o 
  -9   6   5        0.00        0.08     16.68 o 
  -8   6   5       19.73       25.17     14.92 o 
  -7   6   5      122.84      140.34     20.20 o 
  -6   6   5        0.44        0.00      6.02 o 
  -5   6   5       13.81        5.59      6.18 o 
  -4   6   5       13.16       14.76      5.99 o 
  -3   6   5       10.69       34.16      6.15 o 
  -2   6   5       57.15       52.59      5.30 o 
  -1   6   5       50.95       55.44      5.56 o 
   0   6   5      166.50      209.55      8.43 o 
   1   6   5       79.98       82.69      5.47 o 
   2   6   5      381.86      373.98     13.54 o 
   3   6   5       13.67       34.44      5.93 o 
   4   6   5      816.89      767.11     26.05 o 
   5   6   5      928.91      870.56     32.77 o 
   6   6   5        9.54        0.00     11.72 o 
   7   6   5       16.18       14.78     16.22 o 
   8   6   5       10.46        0.00     15.20 o 
   9   6   5        8.14       20.77      9.80 o 
  10   6   5       25.26       32.35     21.97 o 
 -10   7   5       39.55       51.14     24.25 o 
  -9   7   5       68.69       78.46     22.59 o 
  -8   7   5       11.08       16.36     10.31 o 
  -7   7   5       58.22      112.57     15.45 o 
  -6   7   5      117.48       92.19     12.01 o 
  -5   7   5       29.29       14.00      7.32 o 
  -4   7   5       46.57       74.01      8.61 o 
  -3   7   5      133.26      174.28     10.74 o 
  -2   7   5       12.03        3.92      4.70 o 
  -1   7   5       46.34       40.70      6.40 o 
   0   7   5      129.17      114.87      7.71 o 
   1   7   5       45.87       42.76      7.12 o 
   2   7   5      395.47      419.80     20.79 o 
   3   7   5       60.96       69.44     10.00 o 
   4   7   5      108.16      117.84      8.48 o 
   5   7   5       29.94       33.02     13.22 o 
   6   7   5      291.80      283.63     28.06 o 
   7   7   5       13.40        0.00     18.45 o 
   8   7   5        0.71        0.00     22.07 o 
   9   7   5      119.72      169.56     35.52 o 
  -9   8   5        1.42        0.00     17.14 o 
  -8   8   5       82.10       94.70     13.75 o 
  -7   8   5       20.52       43.55     13.04 o 
  -6   8   5        3.95       14.57     10.16 o 
  -5   8   5       29.51       64.67     11.77 o 
  -4   8   5       13.00       43.92     11.37 o 
  -3   8   5       71.26       74.47      9.28 o 
  -2   8   5        0.04        0.00      7.86 o 
  -1   8   5       33.61       37.85      6.74 o 
   0   8   5       34.44       36.82     10.41 o 
   1   8   5       55.71       53.28      9.31 o 
   2   8   5       79.95       94.89      8.94 o 
   3   8   5      505.94      481.05     24.16 o 
   4   8   5      814.45      875.05     41.31 o 
   5   8   5      107.46       92.33     21.06 o 
   6   8   5        6.32        0.63     19.24 o 
   7   8   5        8.36       31.36     21.70 o 
   8   8   5        0.81       11.21     23.50 o 
  -8   9   5       11.82       18.47     11.70 o 
  -7   9   5        3.26       21.86     12.70 o 
  -6   9   5       32.34       17.51     11.45 o 
  -5   9   5       86.12       85.63     16.67 o 
  -4   9   5       21.63        0.00     11.65 o 
  -3   9   5        0.08       13.79     12.04 o 
  -2   9   5        4.16        8.50     10.25 o 
  -1   9   5        1.66        0.00      7.11 o 
   0   9   5       85.47       86.85      6.99 o 
   1   9   5      292.16      254.11     15.95 o 
   2   9   5       68.23       79.49     12.32 o 
   3   9   5       36.63        3.02     10.43 o 
   4   9   5        6.65        0.00      9.93 o 
   5   9   5       11.04        0.00      8.27 o 
   6   9   5        6.51       34.61     23.93 o 
   7   9   5      118.06      104.42     27.40 o 
  -7  10   5        0.79        0.00     18.69 o 
  -6  10   5        1.75        0.00     21.53 o 
  -5  10   5       19.64        2.10     16.63 o 
  -4  10   5       59.39       98.82     26.15 o 
  -3  10   5        2.44        0.00     14.85 o 
  -2  10   5        0.55        8.92     12.60 o 
  -1  10   5       47.30       27.01      5.57 o 
   0  10   5      192.88      229.15     25.13 o 
   1  10   5        0.11        0.00     14.72 o 
   2  10   5        3.32        1.99     17.86 o 
   3  10   5      132.86       50.02     18.35 o 
   4  10   5       19.30       20.97     12.89 o 
   5  10   5       20.54       20.85     12.19 o 
   6  10   5        2.27        0.00     10.37 o 
  -5  11   5       21.17       50.75     33.94 o 
  -4  11   5        0.39        0.00     16.47 o 
  -3  11   5       45.82       68.92     17.96 o 
  -2  11   5       11.77        0.00     15.22 o 
  -1  11   5        4.96        0.93      8.37 o 
   0  11   5        6.42        9.64     10.08 o 
   1  11   5        0.00       27.57     14.54 o 
   2  11   5        0.03        0.00     19.11 o 
   3  11   5        6.21        5.66     15.50 o 
   4  11   5        5.02        0.00     15.28 o 
   5  11   5       23.41       50.64     20.58 o 
  -3  12   5        6.34       15.19     16.82 o 
  -2  12   5        6.89        0.00     16.26 o 
  -1  12   5        2.93        0.00     24.88 o 
   0  12   5        0.76        0.00      9.27 o 
   1  12   5        2.95        7.05     14.52 o 
   2  12   5       13.78       17.00     16.71 o 
 -12   0   6       31.21       31.36     33.45 o 
 -10   0   6      213.28      133.27     13.52 o 
  -8   0   6      122.59       84.55     10.88 o 
  -6   0   6      271.13      205.63     11.99 o 
  -4   0   6     1805.66     1605.57     53.51 o 
   0   0   6     3384.18     3336.50     91.67 o 
   2   0   6       97.69      104.20      9.54 o 
   4   0   6       98.34       98.79      7.97 o 
   6   0   6       42.49       41.90      9.95 o 
   8   0   6      120.92       91.00     12.78 o 
  10   0   6       17.20       36.87     20.24 o 
 -12   1   6       68.50       80.54     23.90 o 
 -11   1   6       31.37       43.67     12.20 o 
 -10   1   6       82.84       99.12     14.12 o 
  -9   1   6        5.56        7.56     11.84 o 
  -8   1   6       15.44       31.12      6.64 o 
  -7   1   6       10.19       14.19      4.93 o 
  -6   1   6       55.19       63.91      5.70 o 
  -5   1   6       16.70        6.62      4.18 o 
  -4   1   6      145.26      118.73      6.69 o 
  -3   1   6      157.54      172.02     12.99 o 
  -2   1   6     4676.89     4240.90     81.58 o 
  -1   1   6       41.53       21.42      7.21 o 
   0   1   6      812.62      803.04     17.83 o 
   1   1   6      265.21      187.24      6.98 o 
   2   1   6       30.67       19.84      3.83 o 
   3   1   6        5.61        8.81      4.79 o 
   4   1   6       14.01        9.13      5.07 o 
   5   1   6       20.22       21.80      5.30 o 
   6   1   6      450.67      445.72     14.78 o 
   7   1   6        1.87        1.91      7.79 o 
   8   1   6       78.65      107.50     13.01 o 
   9   1   6      249.73      231.33     18.97 o 
  10   1   6      215.12      205.05     26.73 o 
  11   1   6        9.19       11.98     16.97 o 
 -11   2   6        0.70        0.00     16.03 o 
 -10   2   6       14.27       23.23     17.30 o 
  -9   2   6      260.14      262.84     20.58 o 
  -8   2   6      377.58      410.86     20.24 o 
  -7   2   6      261.92      212.86      8.93 o 
  -6   2   6      121.76      161.66      7.92 o 
  -5   2   6      324.11      345.76     11.77 o 
  -4   2   6      581.36      531.23     20.22 o 
  -3   2   6        2.54        4.59      4.16 o 
  -2   2   6      559.31      628.54     15.94 o 
   0   2   6      286.78      387.83     21.31 o 
   1   2   6        2.90        5.15      4.14 o 
   2   2   6      378.70      307.24     12.08 o 
   3   2   6      286.01      259.42      9.45 o 
   4   2   6      525.54      498.06     14.45 o 
   5   2   6       39.64       54.29      7.14 o 
   6   2   6      357.76      395.02     15.17 o 
   7   2   6      179.54      159.07     10.94 o 
   8   2   6        0.09        0.00     10.04 o 
   9   2   6       68.10       36.64     13.50 o 
  10   2   6       23.97       11.42     11.32 o 
  11   2   6       73.54       20.59     15.75 o 
 -11   3   6       32.43       32.83     18.23 o 
 -10   3   6       30.80       34.96     17.01 o 
  -9   3   6       55.85       38.86     14.05 o 
  -8   3   6      300.00      304.84     35.58 o 
  -7   3   6       21.67       29.67      7.22 o 
  -6   3   6      363.75      433.36     17.06 o 
  -5   3   6      276.94      337.24     11.25 o 
  -3   3   6        0.21       17.62      4.22 o 
  -2   3   6       53.21      100.55     10.84 o 
  -1   3   6      254.43      168.05      7.03 o 
   0   3   6       45.36       42.73      5.47 o 
   1   3   6        9.42        2.03      3.83 o 
   2   3   6      100.04      143.87      9.51 o 
   3   3   6       17.25       17.65      4.29 o 
   4   3   6        8.90       14.33      5.42 o 
   5   3   6        4.00        8.96      5.89 o 
   6   3   6      124.27      134.30      9.40 o 
   7   3   6      119.86      107.55     11.98 o 
   8   3   6      129.10      131.28     15.12 o 
   9   3   6      200.36      144.82     20.25 o 
  10   3   6      134.32      152.26     20.43 o 
 -11   4   6        0.86        0.34     18.72 o 
 -10   4   6       13.82       22.26     15.93 o 
  -9   4   6       10.23        0.00     11.80 o 
  -8   4   6      997.64     1157.69     46.89 o 
  -7   4   6      423.60      355.20     16.83 o 
  -6   4   6       29.33       34.92      7.79 o 
  -5   4   6      117.69      140.97      9.43 o 
  -4   4   6        6.54        6.75      4.40 o 
  -3   4   6        0.05        3.85      4.75 o 
  -2   4   6     1506.43     1398.68     31.94 o 
  -1   4   6        2.98       21.02      4.44 o 
   0   4   6        8.10       18.51      5.41 o 
   1   4   6       40.25       43.76      5.38 o 
   2   4   6       15.42       12.30      4.40 o 
   3   4   6       61.93       57.08      6.82 o 
   4   4   6       67.98       58.30      6.48 o 
   5   4   6        2.24        5.90      5.68 o 
   6   4   6        0.04        1.07      6.42 o 
   7   4   6       29.37       34.96      9.51 o 
   8   4   6       26.91       26.72     10.57 o 
   9   4   6       41.48       72.19     14.70 o 
  10   4   6       14.76        6.83     17.27 o 
 -11   5   6       13.08       22.23     21.11 o 
 -10   5   6       45.12       50.43     30.00 o 
  -9   5   6       10.51        0.00     10.87 o 
  -8   5   6       11.27       13.79     10.85 o 
  -7   5   6       34.24       65.13     10.71 o 
  -6   5   6      684.77      683.23     22.82 o 
  -5   5   6       57.62       60.08      8.04 o 
  -4   5   6       54.55       33.95      6.51 o 
  -3   5   6        3.44       16.34      4.25 o 
  -2   5   6      104.54       91.58      6.99 o 
  -1   5   6      303.23      260.46      9.20 o 
   0   5   6        3.73       11.18      4.80 o 
   1   5   6      169.76      162.74      7.69 o 
   2   5   6        1.39        4.70      5.53 o 
   3   5   6        3.63        9.26      6.14 o 
   4   5   6        2.89        8.42      6.15 o 
   5   5   6       24.77       22.13      6.82 o 
   6   5   6       77.18       82.51      9.37 o 
   7   5   6        3.52        0.00     10.00 o 
   8   5   6      149.97      179.10     14.06 o 
   9   5   6        0.47        0.00     12.93 o 
  10   5   6       33.97       65.95     19.31 o 
 -10   6   6        6.52        2.02     29.69 o 
  -9   6   6        0.34        0.00     16.88 o 
  -8   6   6      166.67      203.17     16.29 o 
  -7   6   6       64.70      100.17     12.76 o 
  -6   6   6       44.75       22.52      9.66 o 
  -4   6   6      111.92      101.55     14.37 o 
  -3   6   6      239.53      215.85     17.13 o 
  -2   6   6      250.83      268.90     10.04 o 
  -1   6   6       71.18       73.20      6.17 o 
   0   6   6        0.54        6.86      5.54 o 
   1   6   6       60.14       65.36      6.17 o 
   2   6   6      112.39      140.63      9.59 o 
   3   6   6        7.17        9.52      7.00 o 
   4   6   6       22.31       35.32      7.08 o 
   5   6   6       89.72      100.44      9.57 o 
   6   6   6      197.69      159.96     11.38 o 
   7   6   6      300.30      395.65     32.65 o 
   8   6   6       51.63       17.31      9.30 o 
   9   6   6        5.51       35.69     13.40 o 
  -9   7   6       26.21       22.18     18.29 o 
  -8   7   6       10.31        5.22     12.36 o 
  -7   7   6       27.55        6.44     11.69 o 
  -6   7   6      101.65      136.49     13.77 o 
  -5   7   6      426.86      434.23     34.47 o 
  -4   7   6        2.86        0.00      7.28 o 
  -3   7   6       61.95       38.67      7.28 o 
  -2   7   6      136.90       97.31      6.44 o 
  -1   7   6        0.15        0.24      5.53 o 
   0   7   6        1.36        6.04      6.02 o 
   1   7   6        0.77        0.00      6.56 o 
   2   7   6       63.66       56.67      7.98 o 
   3   7   6      145.95      161.35     12.70 o 
   4   7   6       17.31        0.00     14.21 o 
   5   7   6        8.28       13.76      8.95 o 
   6   7   6      106.80      108.70     10.60 o 
   7   7   6       27.07       18.22      8.67 o 
   8   7   6        1.27        0.00      8.47 o 
   9   7   6      155.85      138.48     23.83 o 
  -9   8   6        0.31        0.00     17.06 o 
  -8   8   6       24.80       50.71     19.09 o 
  -7   8   6        6.74       16.64     12.08 o 
  -6   8   6       68.46      154.26     15.55 o 
  -5   8   6      172.28      154.83     13.05 o 
  -4   8   6       51.40       75.73     13.29 o 
  -3   8   6      277.72      296.32     20.08 o 
  -2   8   6       88.11      112.75      7.58 o 
  -1   8   6       26.84       43.55      6.98 o 
   0   8   6      104.40      108.84      7.79 o 
   1   8   6        2.17        0.00      9.22 o 
   2   8   6      108.50       70.45     10.54 o 
   3   8   6      273.38      329.65     21.21 o 
   4   8   6       31.89       47.93     10.89 o 
   5   8   6      136.72      106.32     14.24 o 
   6   8   6       79.81       69.13     10.37 o 
   7   8   6      462.62      385.97     20.54 o 
   8   8   6        4.98       31.66     12.66 o 
  -8   9   6        0.02        0.00     16.83 o 
  -7   9   6       39.06       68.19     19.58 o 
  -6   9   6       31.22       31.96     17.92 o 
  -5   9   6       24.12       20.96     14.32 o 
  -4   9   6      217.54      251.87     21.34 o 
  -3   9   6        7.46        1.37     15.54 o 
  -2   9   6      192.30      251.95     19.44 o 
  -1   9   6       85.70       79.02     10.19 o 
   0   9   6       20.88       21.81      6.68 o 
   1   9   6       17.93       11.95     12.92 o 
   2   9   6        0.21        7.72     10.74 o 
   3   9   6        5.89       18.07     11.31 o 
   4   9   6       23.29       25.99     11.24 o 
   5   9   6        2.05        0.00     11.66 o 
   6   9   6        1.91        0.00     10.66 o 
   7   9   6        2.55        0.00      9.12 o 
  -7  10   6        0.45        0.00     48.71 o 
  -6  10   6        1.16        0.00     21.19 o 
  -5  10   6       15.29       11.99     22.24 o 
  -4  10   6       15.14        0.00     16.02 o 
  -3  10   6        0.09        0.00     15.34 o 
  -2  10   6       32.13       54.03     20.13 o 
  -1  10   6        0.81        2.60      8.98 o 
   0  10   6      119.57       97.96     27.94 o 
   1  10   6      109.98      112.14     18.82 o 
   2  10   6        0.99       20.83     17.37 o 
   3  10   6        0.03        0.00     15.09 o 
   4  10   6        9.47       41.31     16.74 o 
   5  10   6       49.51       45.25     14.47 o 
   6  10   6       16.90       13.68     16.36 o 
  -5  11   6        0.81        4.24     18.56 o 
  -4  11   6       99.45      128.80     22.26 o 
  -3  11   6       16.51        0.00     16.05 o 
  -2  11   6       30.05       16.69     16.27 o 
  -1  11   6       69.71       62.48     12.67 o 
   0  11   6        6.83        4.60     11.76 o 
   1  11   6        0.07        0.00     20.58 o 
   2  11   6        5.47        8.93     16.90 o 
   3  11   6       34.38        0.00     26.28 o 
   4  11   6       29.67      103.75     40.56 o 
  -2  12   6       15.95        1.69     15.43 o 
  -1  12   6       18.38       13.69     32.20 o 
   0  12   6        0.18       12.34     10.64 o 
   1  12   6        0.05        9.83     17.20 o 
 -11   0   7        0.38        0.00     32.61 o 
  -9   0   7        1.76        0.00      9.36 o 
  -7   0   7      139.48      164.57     13.98 o 
  -5   0   7       72.93      108.00      9.89 o 
  -3   0   7      375.24      235.53     13.34 o 
  -1   0   7     1835.89     2006.65     57.00 o 
   1   0   7     1355.35     1569.36     52.68 o 
   3   0   7     3678.11     3457.36    110.04 o 
   5   0   7      207.57      275.58     16.68 o 
   7   0   7      756.27      685.55     39.20 o 
   9   0   7        1.11       11.71     28.01 o 
 -11   1   7       19.16       18.57     11.48 o 
 -10   1   7        2.57        0.00     16.18 o 
  -9   1   7        3.53        2.05      7.46 o 
  -8   1   7      131.59      147.44     17.41 o 
  -7   1   7      482.13      447.31     14.25 o 
  -6   1   7        4.35        0.77      5.27 o 
  -5   1   7        9.39        9.34      4.96 o 
  -4   1   7       24.35       10.81      4.97 o 
  -3   1   7        2.81        5.55      4.77 o 
  -2   1   7       25.26       30.66      7.96 o 
  -1   1   7      772.35      726.67     16.35 o 
   0   1   7     1902.03     1890.33     39.37 o 
   1   1   7      481.31      414.67     13.42 o 
   2   1   7      321.15      410.89     12.60 o 
   3   1   7      290.80      374.27     11.61 o 
   4   1   7       18.46       17.27      5.73 o 
   5   1   7       81.52       83.82      7.32 o 
   6   1   7        0.03        0.00      6.53 o 
   7   1   7      224.03      231.10     16.00 o 
   8   1   7        0.00        7.62     12.48 o 
   9   1   7        0.02        5.48     10.85 o 
  10   1   7        2.59        0.00     17.97 o 
 -11   2   7        4.73        0.00     18.53 o 
 -10   2   7       96.09      104.05     19.93 o 
  -9   2   7       78.40       46.07     17.11 o 
  -8   2   7       30.63       30.85     12.56 o 
  -7   2   7       48.89       48.68      6.26 o 
  -6   2   7       91.10       79.48      6.73 o 
  -5   2   7      119.75      124.32      8.80 o 
  -4   2   7       35.33       38.39      5.65 o 
  -3   2   7       62.90       33.91      4.89 o 
  -2   2   7      304.83      389.55     11.36 o 
  -1   2   7       57.26       69.05      6.36 o 
   0   2   7       31.89        5.61      4.29 o 
   1   2   7        3.81       26.01      5.13 o 
   2   2   7      103.78      116.14      6.39 o 
   3   2   7     2809.59     2655.03     63.10 o 
   4   2   7       21.40       31.36      5.70 o 
   5   2   7       41.83       46.17      5.26 o 
   6   2   7      207.44      202.20     14.45 o 
   7   2   7       67.94       70.82     11.01 o 
   8   2   7        5.71        7.52     13.36 o 
   9   2   7      177.25      219.42     22.07 o 
  10   2   7        6.02        0.00     21.00 o 
 -11   3   7       70.28       38.26     19.39 o 
 -10   3   7       24.62       19.37     20.02 o 
  -9   3   7       54.73       54.37     19.81 o 
  -8   3   7       17.86       39.06     12.70 o 
  -7   3   7       85.02      110.74      9.72 o 
  -6   3   7       33.95       43.00      6.85 o 
  -5   3   7      101.26       68.57      6.76 o 
  -4   3   7       73.10      103.47      7.43 o 
  -3   3   7      184.05      158.62     14.88 o 
  -2   3   7       34.96       15.26      4.85 o 
  -1   3   7      150.36      130.24      6.86 o 
   0   3   7        7.87       10.28      4.40 o 
   1   3   7      577.02      645.70     24.24 o 
   2   3   7        3.01       12.55      5.27 o 
   3   3   7        3.94        7.37      4.81 o 
   4   3   7      352.47      301.29     18.57 o 
   5   3   7       10.21       27.01      7.26 o 
   6   3   7      102.55      147.85     10.91 o 
   7   3   7      189.44      175.24     15.39 o 
   8   3   7        4.78       26.05     12.84 o 
   9   3   7       82.37      105.20     20.27 o 
  10   3   7        0.98        0.00     15.17 o 
 -11   4   7        5.99        0.00     28.91 o 
 -10   4   7       31.57       28.39     20.84 o 
  -9   4   7       37.42       10.16     15.82 o 
  -8   4   7       35.07       37.13     17.70 o 
  -7   4   7        0.06        0.00     10.51 o 
  -6   4   7      265.42      326.27     15.05 o 
  -5   4   7     1161.79     1093.19     28.52 o 
  -3   4   7      209.05      189.65      8.80 o 
  -2   4   7        4.93       11.78      4.85 o 
  -1   4   7       87.23      129.63     16.99 o 
   0   4   7       40.96       39.81      5.49 o 
   1   4   7        0.28        4.58      5.29 o 
   2   4   7      134.66      120.00      7.20 o 
   3   4   7      407.34      385.91     14.66 o 
   4   4   7      214.84      252.03     11.78 o 
   5   4   7      138.50      157.52     11.06 o 
   6   4   7      100.18      104.42     11.51 o 
   7   4   7       38.97       42.61     10.31 o 
   8   4   7        9.03        5.96     12.42 o 
   9   4   7       35.17       16.24     21.27 o 
  10   4   7        3.91       22.45     18.79 o 
 -10   5   7        0.93        6.78     36.59 o 
  -9   5   7       24.96       10.45     15.70 o 
  -8   5   7       13.40        7.73     13.40 o 
  -7   5   7      239.63      185.76     19.71 o 
  -6   5   7        3.55       21.50      9.86 o 
  -5   5   7       12.02       17.49      7.82 o 
  -4   5   7        0.00        3.20      5.54 o 
  -3   5   7       51.71       73.63      7.02 o 
  -2   5   7      486.05      548.65     22.44 o 
  -1   5   7      103.59      120.34      7.01 o 
   0   5   7       65.24       45.52      6.29 o 
   1   5   7       12.28       15.37      4.42 o 
   2   5   7       93.90      131.14      6.77 o 
   3   5   7      105.53      123.03      9.06 o 
   4   5   7       13.30       15.22      7.12 o 
   5   5   7       10.33       13.90      8.63 o 
   6   5   7        2.35        5.62      9.03 o 
   7   5   7       14.34        4.79     10.03 o 
   8   5   7        2.94        0.00     10.50 o 
   9   5   7       29.68       27.08     17.50 o 
 -10   6   7        1.92        0.00     22.47 o 
  -9   6   7       10.16        0.11     19.88 o 
  -8   6   7       20.42       15.67     23.01 o 
  -7   6   7        0.41        0.00     12.11 o 
  -6   6   7        2.52        0.00      9.42 o 
  -5   6   7     1128.93     1283.27     74.99 o 
  -4   6   7        0.74        1.19      7.44 o 
  -3   6   7       15.17        3.27      5.64 o 
  -2   6   7       97.74       98.52      7.34 o 
  -1   6   7       95.10       73.73      7.51 o 
   0   6   7      129.30      131.60     10.51 o 
   1   6   7       11.38       16.38      6.01 o 
   2   6   7      462.00      416.56     16.69 o 
   3   6   7       67.84       61.99      8.79 o 
   4   6   7       62.16       58.22      9.18 o 
   5   6   7       58.41       39.86     10.04 o 
   6   6   7        0.47        8.19      9.40 o 
   7   6   7      215.68      196.70     15.00 o 
   8   6   7       50.89       83.45     14.35 o 
   9   6   7       62.57       32.40     19.86 o 
  -9   7   7        6.17       22.41     18.96 o 
  -8   7   7        1.35        3.99     17.86 o 
  -7   7   7        8.34        0.00     16.52 o 
  -6   7   7        4.98        0.00     11.58 o 
  -5   7   7       30.35       48.74     12.46 o 
  -4   7   7       83.45       53.85     12.06 o 
  -3   7   7        5.31       45.08      9.36 o 
  -2   7   7       26.87       28.40      6.67 o 
  -1   7   7       27.90       36.91      7.35 o 
   0   7   7      330.16      326.27     12.96 o 
   1   7   7        2.00        8.22      5.20 o 
   2   7   7        3.64        0.00      7.47 o 
   3   7   7       35.75       63.64     11.02 o 
   4   7   7      390.16      427.73     21.33 o 
   5   7   7        5.97        6.20     10.61 o 
   6   7   7      192.29      211.51     16.75 o 
   7   7   7        6.32        9.28     16.82 o 
   8   7   7        4.39        0.86     11.74 o 
  -8   8   7        2.78       46.08     19.85 o 
  -7   8   7        3.79       10.38     18.30 o 
  -6   8   7        2.50        0.00     30.65 o 
  -5   8   7       66.02      126.59     21.46 o 
  -4   8   7       51.25       75.19     27.70 o 
  -3   8   7       17.14       38.02     15.60 o 
  -2   8   7       29.44       37.85      8.17 o 
  -1   8   7        0.02        0.00      7.30 o 
   0   8   7        0.36        8.67      7.18 o 
   1   8   7       22.15        7.98      9.46 o 
   2   8   7       10.63        9.56     11.11 o 
   3   8   7        0.64        2.26     10.48 o 
   4   8   7       28.17        9.42     10.75 o 
   5   8   7        5.02        6.92     11.73 o 
   6   8   7       46.04       65.53     13.49 o 
   7   8   7        0.00        0.00     11.52 o 
  -7   9   7       19.60       23.06     20.58 o 
  -6   9   7        4.41       21.04     19.62 o 
  -5   9   7        0.00        0.00     26.40 o 
  -4   9   7       66.28       53.70     17.85 o 
  -3   9   7       35.68       24.94     18.96 o 
  -2   9   7        0.82        2.90      7.23 o 
  -1   9   7        1.74        0.00      8.32 o 
   0   9   7       21.42        6.03      7.26 o 
   1   9   7       61.61       27.31     22.73 o 
   2   9   7       17.50        2.03     14.32 o 
   3   9   7        0.89       17.65     13.39 o 
   4   9   7       67.80       67.98     15.42 o 
   5   9   7       13.12        0.33     15.06 o 
   6   9   7       59.76       72.89     15.09 o 
  -6  10   7        4.94       34.72     24.88 o 
  -5  10   7       10.31        0.00     17.89 o 
  -4  10   7       11.53       27.99     16.62 o 
  -3  10   7       13.30        5.23     17.40 o 
  -2  10   7        0.54        0.38     15.02 o 
  -1  10   7        3.08        4.94      9.51 o 
   0  10   7       59.35       60.95     16.01 o 
   1  10   7      122.24      134.65     21.88 o 
   2  10   7      152.49      197.42     23.15 o 
   3  10   7       46.95      124.38     21.64 o 
   4  10   7        2.11        2.13     19.32 o 
   5  10   7       11.42        0.00     18.49 o 
  -4  11   7        8.59        1.33     22.75 o 
  -3  11   7        3.03        0.00     17.29 o 
  -2  11   7       37.11       46.96     16.96 o 
  -1  11   7        6.57        0.00      6.03 o 
   0  11   7       42.33       23.23     14.96 o 
   1  11   7       70.75      150.50     21.18 o 
   2  11   7        0.11       22.41     18.78 o 
   3  11   7       14.83       74.37     20.02 o 
 -10   0   8        3.05        0.00      9.11 o 
  -8   0   8      214.60      179.69     19.58 o 
  -6   0   8        9.66        0.35      8.08 o 
  -4   0   8       99.36       94.24     10.78 o 
  -2   0   8      900.98     1033.88     34.57 o 
   0   0   8        1.53       17.28      8.68 o 
   2   0   8      903.49     1021.68     34.03 o 
   4   0   8      562.36      497.46     21.64 o 
   6   0   8      267.52      261.13     17.68 o 
   8   0   8      196.05      248.84     31.72 o 
  10   0   8        2.79        0.00     33.87 o 
 -11   1   8        7.57        8.13     26.17 o 
 -10   1   8        4.85       25.87     15.71 o 
  -9   1   8      142.24      163.72     22.27 o 
  -8   1   8        3.78        3.13      7.69 o 
  -7   1   8       26.25       11.40      6.32 o 
  -6   1   8        7.87        2.29      5.30 o 
  -5   1   8        4.30        0.00      5.27 o 
  -4   1   8        3.84       10.37      4.76 o 
  -3   1   8       59.91       89.04     11.23 o 
  -2   1   8      863.69      664.43     16.17 o 
  -1   1   8        1.04        0.00      4.99 o 
   0   1   8     1979.15     2045.25     42.64 o 
   1   1   8        9.27       19.40      5.47 o 
   2   1   8      212.30      266.77     10.13 o 
   3   1   8        0.41        1.02      5.12 o 
   4   1   8       82.83      106.75      7.98 o 
   5   1   8      156.21      164.57      9.40 o 
   6   1   8      425.21      430.76     16.20 o 
   7   1   8        0.92        0.00     15.15 o 
   8   1   8       76.03       88.97     16.87 o 
   9   1   8        4.64       18.06     11.84 o 
  10   1   8       77.41       66.70     24.83 o 
 -11   2   8       26.55       30.59     19.05 o 
 -10   2   8        3.11        0.00     18.53 o 
  -9   2   8       60.79       73.00     24.11 o 
  -8   2   8       11.12       18.63      8.33 o 
  -7   2   8      191.07      185.83     15.86 o 
  -6   2   8       70.06       78.71      7.19 o 
  -5   2   8        3.47        0.00      5.48 o 
  -4   2   8      115.33      155.68      9.01 o 
  -3   2   8       20.80       16.01      4.14 o 
  -2   2   8      478.90      442.08     18.04 o 
  -1   2   8      183.07      177.49      7.62 o 
   0   2   8       11.12       30.93      6.03 o 
   1   2   8      406.75      408.66     12.47 o 
   2   2   8      358.30      322.69     10.65 o 
   3   2   8      202.14      234.25     10.46 o 
   4   2   8        7.29        0.00      6.19 o 
   5   2   8       62.68       57.40      8.57 o 
   6   2   8     1655.12     1589.61     55.23 o 
   7   2   8       12.38       15.29     15.31 o 
   8   2   8        1.95        0.00     19.67 o 
   9   2   8      251.97      215.71     24.35 o 
  10   2   8        2.01        1.09     17.70 o 
 -11   3   8        7.74       20.17     20.26 o 
 -10   3   8       85.64       60.95     21.59 o 
  -9   3   8      348.32      426.75     32.95 o 
  -8   3   8      430.72      485.52     32.95 o 
  -7   3   8       99.62      124.38      9.10 o 
  -6   3   8      309.76      268.45     12.53 o 
  -5   3   8      102.76       83.69     14.13 o 
  -4   3   8       40.99       42.91      7.05 o 
  -3   3   8      516.50      589.58     15.46 o 
  -2   3   8       38.00       44.47      5.77 o 
  -1   3   8      331.98      367.82     12.16 o 
   0   3   8        4.38        4.15      4.98 o 
   1   3   8        0.17        0.00      4.91 o 
   2   3   8        1.09        0.00      5.71 o 
   3   3   8        0.14        5.29      6.11 o 
   4   3   8      396.99      411.79     14.07 o 
   5   3   8        0.19        2.78      7.45 o 
   6   3   8      321.70      287.09     26.86 o 
   7   3   8      136.49      148.01     15.74 o 
   8   3   8        0.00        0.00     15.27 o 
   9   3   8        2.68        0.00     16.56 o 
 -10   4   8      249.73      253.33     63.75 o 
  -9   4   8      122.02      119.95     22.95 o 
  -8   4   8       55.61       72.79     19.31 o 
  -7   4   8        2.46        0.00     13.14 o 
  -6   4   8       59.08       44.09      6.18 o 
  -5   4   8       68.74      123.00      8.32 o 
  -4   4   8       86.44       69.87      7.84 o 
  -3   4   8       51.01       31.63      8.59 o 
  -2   4   8      684.67      607.58     17.47 o 
  -1   4   8      258.95      206.42     11.62 o 
   0   4   8      203.92      139.35      7.89 o 
   1   4   8      286.27      239.80      9.61 o 
   2   4   8       72.00       84.50      7.27 o 
   3   4   8        3.70        6.23      5.67 o 
   4   4   8       10.17        0.00      8.15 o 
   5   4   8       44.34       34.87     11.32 o 
   6   4   8      135.76      137.09     16.85 o 
   7   4   8       48.04       63.75     13.07 o 
   8   4   8       45.29       57.11     24.78 o 
   9   4   8      112.61       92.48     20.75 o 
 -10   5   8       55.07       84.81     26.89 o 
  -9   5   8        9.09        0.00     18.08 o 
  -8   5   8      492.99      488.43     30.91 o 
  -7   5   8       16.09       37.04     15.18 o 
  -6   5   8       15.86       27.04     10.75 o 
  -5   5   8        8.79       11.18      5.34 o 
  -4   5   8        2.58        2.59      6.81 o 
  -3   5   8        7.51       12.05      6.40 o 
  -2   5   8       37.17       88.10      7.75 o 
  -1   5   8      438.13      547.29     22.35 o 
   0   5   8      839.65      976.65     25.57 o 
   1   5   8        5.41        4.12      5.06 o 
   2   5   8       21.99       14.49      6.31 o 
   3   5   8       32.29       13.14      7.94 o 
   4   5   8      146.53      144.65     11.46 o 
   5   5   8        0.00       23.86      9.84 o 
   6   5   8       54.00       52.83     11.89 o 
   7   5   8       53.22       57.39     12.38 o 
   8   5   8      305.14      333.38     28.38 o 
   9   5   8       10.55        0.00     16.99 o 
  -9   6   8       26.67       66.11     20.16 o 
  -8   6   8       14.17        0.61     18.55 o 
  -7   6   8       16.96       49.96     18.26 o 
  -6   6   8       12.71        0.37     14.48 o 
  -5   6   8      155.94      123.49     15.17 o 
  -4   6   8        9.65        8.42      5.73 o 
  -3   6   8        0.83       10.77      6.41 o 
  -2   6   8      516.23      518.13     16.71 o 
  -1   6   8      237.49      214.91     10.89 o 
   0   6   8        0.52        0.00      6.30 o 
   1   6   8       36.26       36.71      6.75 o 
   2   6   8       20.44       23.16      8.12 o 
   3   6   8        0.28        0.00      9.20 o 
   4   6   8        4.19        5.28      9.52 o 
   5   6   8       94.54      105.16     12.93 o 
   6   6   8       43.65       39.43     13.89 o 
   7   6   8       27.32       16.32     22.15 o 
   8   6   8       26.66       60.40     17.82 o 
  -9   7   8       48.42       33.54     20.80 o 
  -8   7   8       41.17       75.26     21.44 o 
  -7   7   8       29.14       17.11     19.38 o 
  -6   7   8       21.30       16.59     20.47 o 
  -5   7   8      121.44       56.30     16.55 o 
  -4   7   8      206.67      240.63     30.24 o 
  -3   7   8      133.55       92.72     10.08 o 
  -2   7   8       33.00       21.89      8.53 o 
  -1   7   8      130.78      131.18      9.89 o 
   0   7   8       93.77      122.10     10.93 o 
   1   7   8      209.88      220.46     25.25 o 
   2   7   8        1.37        1.07     11.20 o 
   3   7   8       28.91       41.63     12.87 o 
   4   7   8      133.68      180.06     18.14 o 
   5   7   8       18.66       40.47     13.38 o 
   6   7   8        0.08        2.19     11.93 o 
   7   7   8      141.16      145.28     19.63 o 
   8   7   8        6.28       26.71     19.28 o 
  -8   8   8       31.81       19.10     21.05 o 
  -7   8   8       30.71       64.55     22.35 o 
  -6   8   8       79.51       69.18     21.78 o 
  -5   8   8       15.24       43.67     17.44 o 
  -4   8   8      116.26      180.12     23.57 o 
  -3   8   8      196.71      158.22     11.49 o 
  -2   8   8        0.37        0.00      8.53 o 
  -1   8   8      187.26      188.94     13.72 o 
   0   8   8        5.20       10.71      9.46 o 
   1   8   8        4.39       26.29     13.60 o 
   2   8   8        8.64       10.40     17.35 o 
   3   8   8       15.35        0.00     13.57 o 
   4   8   8       18.32       40.39     15.86 o 
   5   8   8        0.58        2.60     14.90 o 
   6   8   8       11.51        0.00     17.00 o 
   7   8   8       53.92       36.24     24.62 o 
  -7   9   8        6.68       12.37     39.09 o 
  -6   9   8       13.75        4.94     22.47 o 
  -5   9   8       28.14        0.00     17.20 o 
  -4   9   8       41.67       56.35     19.73 o 
  -3   9   8        0.98       11.10     16.90 o 
  -2   9   8       52.76       35.85      9.37 o 
  -1   9   8       13.85        3.92      8.90 o 
   0   9   8       81.31       46.61      9.29 o 
   1   9   8        1.71       11.45     16.30 o 
   2   9   8       55.15       67.59     17.92 o 
   3   9   8       13.82        2.72     15.79 o 
   4   9   8        9.40        0.00     18.36 o 
   5   9   8        2.41        0.00     15.68 o 
   6   9   8       29.96       49.04     18.68 o 
  -5  10   8       26.02       35.37     59.79 o 
  -4  10   8        2.60       15.71     20.02 o 
  -3  10   8        7.57       10.12     17.49 o 
  -2  10   8        5.91        0.00     15.33 o 
  -1  10   8        0.10        0.00      8.30 o 
   0  10   8        0.09        0.00     15.64 o 
   1  10   8        2.47        0.52     16.72 o 
   2  10   8       21.23        3.10     17.62 o 
   3  10   8       56.29       47.06     25.18 o 
   4  10   8        0.06       16.95     25.71 o 
  -3  11   8        1.15        0.00     18.89 o 
  -2  11   8        6.20       13.55     26.47 o 
  -1  11   8        0.90        0.00      7.12 o 
   0  11   8       41.07       19.17     17.10 o 
   1  11   8       21.50        0.00     21.79 o 
   2  11   8       60.68      128.64     24.04 o 
 -11   0   9      181.59      199.86     48.50 o 
  -9   0   9        0.53        2.24     13.35 o 
  -7   0   9      129.63      145.21     16.01 o 
  -5   0   9        3.85        0.00      7.09 o 
  -3   0   9       43.59       99.01     10.51 o 
  -1   0   9       51.85        9.57      8.84 o 
   1   0   9       98.39       80.37     12.01 o 
   3   0   9      247.71      341.96     18.00 o 
   5   0   9       88.44      103.97     14.28 o 
   7   0   9       95.92      103.92     17.19 o 
   9   0   9        6.47        0.00     33.03 o 
 -11   1   9       19.01       29.95     20.54 o 
 -10   1   9        0.18        0.00      9.18 o 
  -9   1   9        0.09        0.00      8.59 o 
  -8   1   9        0.61        0.00      9.40 o 
  -7   1   9        1.14        1.05      8.37 o 
  -6   1   9       15.52       13.24      7.88 o 
  -5   1   9      212.59      188.12      9.08 o 
  -4   1   9      335.19      297.11     16.26 o 
  -3   1   9      698.89      619.32     18.48 o 
  -2   1   9        5.55       31.19      5.89 o 
  -1   1   9      297.98      318.65     10.72 o 
   0   1   9       12.55       35.50      5.79 o 
   1   1   9       61.75       48.62      6.73 o 
   2   1   9      346.54      313.95     12.03 o 
   3   1   9      767.47      803.87     22.27 o 
   4   1   9      296.60      356.83     13.80 o 
   5   1   9      182.04      170.62     11.06 o 
   6   1   9       17.77       24.58     10.31 o 
   7   1   9        0.13        0.05      8.87 o 
   8   1   9       15.98        8.13     14.65 o 
   9   1   9       21.61        9.23     14.34 o 
 -10   2   9        3.70       30.12     21.00 o 
  -9   2   9        1.01        4.25      7.41 o 
  -8   2   9       91.75       57.88     11.22 o 
  -7   2   9       73.33       92.49     10.46 o 
  -6   2   9      190.23      200.19     11.23 o 
  -5   2   9      114.72      130.60     12.04 o 
  -3   2   9      174.28      232.99     13.21 o 
  -2   2   9      452.74      463.48     16.79 o 
  -1   2   9        6.13       15.72      5.91 o 
   0   2   9      668.55      570.61     16.73 o 
   1   2   9      286.23      311.69     11.38 o 
   2   2   9      275.13      324.79     11.27 o 
   3   2   9      154.13      165.29     10.02 o 
   4   2   9       42.81       41.43      7.76 o 
   5   2   9      150.19      196.55     16.67 o 
   6   2   9       89.51       85.90     16.38 o 
   7   2   9      199.60      228.26     24.91 o 
   8   2   9        4.42        3.99     14.50 o 
   9   2   9        5.74        0.00     18.25 o 
 -10   3   9        1.06        0.00     33.77 o 
  -9   3   9        6.54        0.00     18.61 o 
  -8   3   9        7.18       28.81     24.08 o 
  -7   3   9        0.21        7.83      8.29 o 
  -6   3   9        8.82       12.98      8.89 o 
  -5   3   9      269.42      337.79     13.35 o 
  -4   3   9      524.33      514.41     16.32 o 
  -3   3   9       35.28       56.53      6.11 o 
  -2   3   9       77.75       79.85      7.12 o 
  -1   3   9       59.29       46.52      6.90 o 
   0   3   9       73.87       63.21      7.39 o 
   1   3   9       31.62       17.27      8.25 o 
   2   3   9      274.88      236.23     10.37 o 
   3   3   9       66.88      108.23      8.46 o 
   4   3   9      818.89      736.25     30.83 o 
   5   3   9      532.89      565.11     25.87 o 
   6   3   9       18.88        8.30     13.55 o 
   7   3   9       15.55       37.80     16.90 o 
   8   3   9       91.59      119.18     36.17 o 
   9   3   9       56.29       68.70     21.27 o 
 -10   4   9        5.46       15.33     25.95 o 
  -9   4   9        2.45        0.00     19.07 o 
  -8   4   9       36.88       54.22     22.69 o 
  -7   4   9      245.44      205.87     20.72 o 
  -6   4   9      166.12      149.18     13.05 o 
  -5   4   9       96.87       95.50      8.62 o 
  -4   4   9      149.69      200.29     15.87 o 
  -3   4   9     1264.88     1082.45     34.82 o 
  -2   4   9        1.03        0.00      5.91 o 
  -1   4   9        0.49        9.62      5.57 o 
   0   4   9      135.40      110.57      8.56 o 
   1   4   9      267.72      264.75     12.18 o 
   2   4   9       47.59       25.51      7.44 o 
   3   4   9       13.78        9.55      6.90 o 
   4   4   9       73.77       59.76     18.48 o 
   5   4   9      304.26      372.89     22.39 o 
   6   4   9        1.10        0.00     13.05 o 
   7   4   9        0.16        0.00     15.20 o 
   8   4   9        6.38        6.12     21.25 o 
   9   4   9       61.27       45.04     20.62 o 
  -9   5   9       80.88       96.40     29.48 o 
  -8   5   9        1.52       23.36     19.14 o 
  -7   5   9        0.45        0.00     17.36 o 
  -6   5   9       40.46       22.20     15.40 o 
  -5   5   9     1436.01     1407.22     55.00 o 
  -4   5   9       81.07      161.06     10.79 o 
  -3   5   9      155.85      186.77     10.45 o 
  -2   5   9      164.82      127.54      8.67 o 
  -1   5   9      163.25      195.07      9.65 o 
   0   5   9       90.15       80.11      8.14 o 
   1   5   9       19.66       36.81      7.44 o 
   2   5   9       20.72       16.34      7.02 o 
   3   5   9      357.87      451.84     20.34 o 
   4   5   9        0.16        0.00     10.14 o 
   5   5   9      106.40      106.03     12.88 o 
   6   5   9        0.01       16.43     15.59 o 
   7   5   9       31.83       14.32     16.93 o 
   8   5   9        7.60        7.45     22.35 o 
  -9   6   9       16.28        0.00     19.54 o 
  -8   6   9       52.95       80.29     21.87 o 
  -7   6   9       42.95       49.11     20.95 o 
  -6   6   9       25.88       86.95     21.02 o 
  -5   6   9       25.63       40.32     15.76 o 
  -4   6   9       43.41       85.39     23.03 o 
  -3   6   9      427.80      492.25     24.00 o 
  -2   6   9       68.51       80.24     10.08 o 
  -1   6   9      223.35      268.24     14.70 o 
   0   6   9      203.81      199.73     11.54 o 
   1   6   9      328.58      293.27     13.32 o 
   2   6   9      463.20      472.53     24.01 o 
   3   6   9       52.91       46.55     12.42 o 
   4   6   9       22.03       30.90     13.21 o 
   5   6   9       72.35      105.79     19.13 o 
   6   6   9        2.48        0.00     15.10 o 
   7   6   9       34.09       79.03     18.15 o 
   8   6   9        1.04        0.00     20.92 o 
  -8   7   9       10.38        1.53     22.56 o 
  -7   7   9       69.19       38.91     21.16 o 
  -6   7   9       26.36        0.00     18.31 o 
  -5   7   9       83.06       94.41     18.10 o 
  -4   7   9      203.47      211.04     16.44 o 
  -3   7   9       12.68       17.93     10.18 o 
  -2   7   9       34.21       41.35     10.39 o 
  -1   7   9       82.35       82.56     10.11 o 
   0   7   9        8.70        0.00     14.55 o 
   1   7   9      309.97      297.50     28.33 o 
   2   7   9       46.70       68.34     14.72 o 
   3   7   9        0.00        0.00     12.34 o 
   4   7   9      114.32      122.86     20.64 o 
   5   7   9       41.93       44.01     17.05 o 
   6   7   9       19.87        3.03     15.77 o 
   7   7   9       20.77       16.21     16.44 o 
  -7   8   9        0.30        8.87     21.83 o 
  -6   8   9       19.05       16.65     20.81 o 
  -5   8   9       13.97        0.00     15.11 o 
  -4   8   9       52.50       53.50     19.20 o 
  -3   8   9        0.15        0.00      8.87 o 
  -2   8   9       10.61       14.83     10.16 o 
  -1   8   9       45.92       34.80     14.08 o 
   0   8   9       44.05       21.75     11.41 o 
   1   8   9       20.05       52.98     14.96 o 
   2   8   9      102.81      125.52     17.64 o 
   3   8   9       69.32       29.02     15.56 o 
   4   8   9       37.08       53.10     19.38 o 
   5   8   9        0.02        0.00     14.85 o 
   6   8   9        0.06        4.61     16.87 o 
  -6   9   9        4.01        0.00     21.43 o 
  -5   9   9        0.27        0.00     23.14 o 
  -4   9   9       34.51        2.50     18.58 o 
  -3   9   9       18.41        0.00     18.13 o 
  -2   9   9       13.96        9.43      9.96 o 
  -1   9   9       88.51       82.72     13.25 o 
   0   9   9        0.23       17.14     16.22 o 
   1   9   9        4.50        0.00     15.43 o 
   2   9   9       15.25        0.00     21.59 o 
   3   9   9       25.41       13.23     22.29 o 
   4   9   9       29.20        0.57     18.91 o 
   5   9   9       10.92        0.00     21.82 o 
  -4  10   9       21.66       41.43     20.51 o 
  -3  10   9       30.43        0.00     19.97 o 
  -2  10   9        0.57        0.00      8.75 o 
  -1  10   9       30.80       32.27     13.39 o 
   0  10   9        0.44        0.00     16.78 o 
   1  10   9        0.85        0.71     17.51 o 
   2  10   9      125.35      135.04     22.66 o 
   3  10   9       32.77       16.73     24.11 o 
 -10   0  10      141.50      165.24     26.78 o 
  -8   0  10      565.31      513.23     43.57 o 
  -6   0  10        0.07        0.00     12.26 o 
  -4   0  10      177.01      128.83     13.74 o 
  -2   0  10      535.71      597.53     26.47 o 
   0   0  10        5.49        2.29      9.54 o 
   2   0  10       19.04       11.42      9.55 o 
   4   0  10        2.70       40.97     13.57 o 
   6   0  10        1.57        0.00     14.71 o 
   8   0  10      176.27      134.53     21.66 o 
 -10   1  10        3.95       16.03     10.81 o 
  -9   1  10        4.16        0.00     10.99 o 
  -8   1  10        1.35        0.00     11.99 o 
  -7   1  10       80.32       79.57     11.54 o 
  -6   1  10       59.28       49.89     10.70 o 
  -5   1  10       22.74       36.14      6.92 o 
  -4   1  10      184.81      191.99     10.36 o 
  -3   1  10        5.76        9.36      6.54 o 
  -2   1  10       31.29       31.15      7.01 o 
  -1   1  10       81.76       61.00      7.40 o 
   0   1  10       46.02       55.40      7.63 o 
   1   1  10        0.20        4.94      6.68 o 
   2   1  10       57.00       38.31      9.54 o 
   3   1  10      101.31       70.02      8.30 o 
   4   1  10       40.40       56.12      8.84 o 
   5   1  10       18.80       22.16     10.49 o 
   6   1  10        1.75        1.16     11.67 o 
   7   1  10       45.32       45.59     11.64 o 
   8   1  10       18.51       53.38     22.04 o 
   9   1  10        0.17        0.00     18.10 o 
 -10   2  10        0.01        9.68     20.06 o 
  -9   2  10       45.06       35.28     13.32 o 
  -8   2  10      272.25      297.93     20.05 o 
  -7   2  10       28.89       17.74     10.04 o 
  -6   2  10       33.59       29.41      9.14 o 
  -5   2  10       35.25       45.53      8.69 o 
  -4   2  10      162.73      192.08      9.89 o 
  -3   2  10      178.69      198.68      9.96 o 
  -2   2  10       38.23       37.94      7.19 o 
  -1   2  10        1.66        0.00      6.09 o 
   0   2  10       48.01       36.55      7.28 o 
   1   2  10       63.58       93.51      7.87 o 
   2   2  10       31.27       35.77      7.04 o 
   3   2  10        1.97        0.00      7.05 o 
   4   2  10      100.51       99.84     20.92 o 
   5   2  10      430.60      504.15     33.28 o 
   6   2  10      187.51      155.83     14.58 o 
   7   2  10        0.02        0.00     19.45 o 
   8   2  10      454.59      451.15     65.64 o 
   9   2  10        0.01        0.00     29.34 o 
 -10   3  10       54.28       27.94     23.08 o 
  -9   3  10       66.50       31.42     22.05 o 
  -8   3  10       42.40       52.18     16.14 o 
  -7   3  10      292.79      237.13     16.02 o 
  -6   3  10        0.78       14.97      8.95 o 
  -5   3  10        4.32        0.00      8.14 o 
  -4   3  10       85.85       81.74     10.26 o 
  -3   3  10      499.54      365.96     15.81 o 
  -2   3  10       53.66       71.63      8.24 o 
  -1   3  10      353.04      310.37     12.59 o 
   0   3  10       30.17       34.00      7.35 o 
   1   3  10      122.22      101.96      8.19 o 
   2   3  10        6.23       16.12      7.46 o 
   3   3  10      168.53      173.08     10.51 o 
   4   3  10      269.46      211.84     17.08 o 
   5   3  10        3.18        7.12      8.31 o 
   6   3  10      118.75      116.32     16.34 o 
   7   3  10       69.86       35.54     18.44 o 
   8   3  10       45.44       66.42     22.92 o 
  -9   4  10        8.00       27.68     27.69 o 
  -8   4  10       53.70       46.36     21.11 o 
  -7   4  10       66.01       77.85     19.23 o 
  -6   4  10      158.14      186.93     19.76 o 
  -5   4  10        0.02        0.00      9.46 o 
  -4   4  10        0.93       22.90     10.03 o 
  -3   4  10        5.25        0.00      7.59 o 
  -2   4  10       23.21       50.84      7.36 o 
  -1   4  10      153.76      163.61     18.38 o 
   0   4  10     2211.11     2087.77     57.62 o 
   1   4  10      386.50      390.06     15.13 o 
   2   4  10        8.66       26.70      7.51 o 
   3   4  10       18.99        8.44      8.62 o 
   4   4  10      424.77      337.58     27.75 o 
   5   4  10       93.07       94.32     24.01 o 
   6   4  10        9.25        3.38     16.60 o 
   7   4  10       31.51       42.33     19.40 o 
   8   4  10       14.70        0.00     18.28 o 
  -9   5  10        0.70        0.00     54.77 o 
  -8   5  10        1.19        5.91     21.71 o 
  -7   5  10       22.87        0.00     19.06 o 
  -6   5  10       15.44        0.00      8.46 o 
  -5   5  10       59.27       90.39     11.84 o 
  -4   5  10       38.33       25.82     11.02 o 
  -3   5  10      161.11      201.95     17.70 o 
  -2   5  10      131.52      121.50     10.33 o 
  -1   5  10       26.51        8.11      6.36 o 
   0   5  10      280.72      304.03     14.95 o 
   1   5  10       10.94       44.07     12.76 o 
   2   5  10      267.68      257.82     15.01 o 
   3   5  10        4.62        0.00      7.30 o 
   4   5  10       99.24       76.50     16.46 o 
   5   5  10       23.74        0.00     13.98 o 
   6   5  10       50.45       15.53     35.96 o 
   7   5  10       18.24       26.82     27.39 o 
  -8   6  10       13.71        2.86     25.90 o 
  -7   6  10        5.69        0.83     21.44 o 
  -6   6  10        5.55        0.00     18.40 o 
  -5   6  10       31.12       13.65      8.46 o 
  -4   6  10        4.46        7.01     10.20 o 
  -3   6  10        0.92        0.00     10.74 o 
  -2   6  10       10.84        8.12     10.47 o 
  -1   6  10        0.67        0.00     10.33 o 
   0   6  10     1386.66     1379.65     61.99 o 
   1   6  10       94.31       66.35     11.21 o 
   2   6  10       48.00       23.29      9.24 o 
   3   6  10        4.54       16.05     13.69 o 
   4   6  10      129.94      175.34     20.79 o 
   5   6  10        0.14        0.00     17.95 o 
   6   6  10        2.67        0.00     17.03 o 
   7   6  10        0.44       16.81     22.53 o 
  -8   7  10        6.07       10.19     23.19 o 
  -7   7  10        2.52       33.84     23.00 o 
  -6   7  10        2.62        0.00     21.04 o 
  -5   7  10       18.20       50.24     18.52 o 
  -4   7  10       26.64       37.69     12.00 o 
  -3   7  10        8.16        0.00     10.19 o 
  -2   7  10       45.31       58.52     15.75 o 
  -1   7  10      214.96      195.99     16.95 o 
   0   7  10        9.26        5.27     10.01 o 
   1   7  10        2.79        0.00      9.66 o 
   2   7  10       30.69       16.17     20.04 o 
   3   7  10       14.84       16.25     18.17 o 
   4   7  10       42.55        9.01     16.21 o 
   5   7  10       10.10       12.00     18.21 o 
   6   7  10        0.02        0.00     17.26 o 
  -6   8  10        6.95        0.00     21.93 o 
  -5   8  10        6.39        0.00     21.18 o 
  -4   8  10        0.78        0.00     18.03 o 
  -3   8  10        2.27        9.79     10.30 o 
  -2   8  10       16.76        0.35     13.09 o 
  -1   8  10       23.61       21.88     16.54 o 
   0   8  10      141.48      175.40     16.02 o 
   1   8  10       21.15       17.38     12.28 o 
   2   8  10        0.07        8.29     14.80 o 
   3   8  10        5.43        0.00     17.68 o 
   4   8  10       10.10        6.77     19.61 o 
   5   8  10        1.68        0.00     17.11 o 
  -5   9  10        0.00       27.06     23.57 o 
  -4   9  10        0.03        0.84     18.33 o 
  -3   9  10        0.41        0.00      9.04 o 
  -2   9  10        0.86        0.00     13.32 o 
  -1   9  10       13.78        0.00     13.86 o 
   0   9  10        0.39       16.97     10.61 o 
   1   9  10        7.97       16.16     17.96 o 
   2   9  10       21.49        7.05     20.30 o 
   3   9  10        1.33        0.00     25.40 o 
   4   9  10        6.44        0.00     24.87 o 
  -3  10  10        3.83        3.85     18.66 o 
  -2  10  10        7.10        0.00     12.05 o 
  -1  10  10       29.71        0.00     18.41 o 
   0  10  10        8.79        0.00     19.20 o 
   1  10  10        1.72        0.00     20.00 o 
  -9   0  11       10.97        0.00     21.28 o 
  -7   0  11       68.14       74.46     23.17 o 
  -5   0  11      109.71      131.40     21.21 o 
  -3   0  11      214.19      255.81     18.17 o 
  -1   0  11       32.36       15.77     11.06 o 
   1   0  11        1.73       10.06      8.80 o 
   3   0  11       34.96       68.33     15.93 o 
   5   0  11        1.13        0.00     22.16 o 
   7   0  11        0.00        6.61     22.44 o 
  -9   1  11        1.52        0.00     15.50 o 
  -8   1  11        1.11        0.00     14.12 o 
  -7   1  11      121.69      124.63     17.43 o 
  -6   1  11       33.20       25.52     12.59 o 
  -5   1  11      130.19      175.56     14.28 o 
  -4   1  11      100.21      106.18     10.20 o 
  -3   1  11      184.26      132.70     10.19 o 
  -2   1  11      255.11      285.91     12.36 o 
  -1   1  11      213.54      262.18     12.28 o 
   0   1  11       15.31        2.30      5.01 o 
   1   1  11      161.21      198.74     10.86 o 
   2   1  11      285.23      334.35     17.78 o 
   3   1  11      399.59      447.76     21.39 o 
   4   1  11        5.14       18.30     11.74 o 
   5   1  11      183.04      213.99     18.43 o 
   6   1  11       45.77       18.03     12.60 o 
   7   1  11       63.90       26.65     12.67 o 
   8   1  11        0.50        0.00     19.90 o 
  -9   2  11        0.47        3.80     14.77 o 
  -8   2  11        0.98        0.00     14.46 o 
  -7   2  11       72.96       88.53     15.65 o 
  -6   2  11        2.01        0.90     16.31 o 
  -5   2  11       14.69        8.97     10.43 o 
  -4   2  11      812.13      911.07     31.12 o 
  -3   2  11       75.11       99.51      9.14 o 
  -2   2  11      241.35      222.30     12.94 o 
  -1   2  11       11.73        0.55      6.24 o 
   0   2  11      175.45      242.25     11.33 o 
   1   2  11        6.95       10.35      7.13 o 
   2   2  11        5.94        7.52      8.84 o 
   3   2  11      493.02      394.27     21.14 o 
   4   2  11      878.22      832.66     42.62 o 
   5   2  11       14.21        0.00     11.20 o 
   6   2  11        2.58        8.74     11.70 o 
   7   2  11       37.13       73.45     21.59 o 
   8   2  11        3.21        0.00     18.76 o 
  -9   3  11        7.13       10.14     25.81 o 
  -8   3  11        0.12        0.00     10.85 o 
  -7   3  11       72.25       93.19     16.70 o 
  -6   3  11        2.10       13.87      9.95 o 
  -5   3  11       30.34       44.91     10.65 o 
  -4   3  11      138.14      177.85     12.46 o 
  -3   3  11       89.53      113.01     11.34 o 
  -2   3  11      801.88      842.31     28.35 o 
  -1   3  11       51.74       83.78      8.63 o 
   0   3  11      120.33      173.64     10.81 o 
   1   3  11      145.92      135.85      9.74 o 
   2   3  11      151.80      101.06     10.79 o 
   3   3  11      265.74      292.39     16.93 o 
   4   3  11      175.13      150.04     23.75 o 
   5   3  11        2.58        0.00      9.43 o 
   6   3  11      377.78      441.91     33.99 o 
   7   3  11       37.19        0.00     27.52 o 
   8   3  11       49.66       41.41     22.40 o 
  -9   4  11       13.97        0.55     33.03 o 
  -8   4  11       10.44        0.23     22.00 o 
  -7   4  11        6.95       17.11     10.95 o 
  -6   4  11       40.24       33.33     12.54 o 
  -5   4  11      110.30       95.81     15.18 o 
  -4   4  11      202.21      245.47     16.50 o 
  -3   4  11       61.79       61.88     13.05 o 
  -2   4  11      308.03      307.73     19.29 o 
  -1   4  11        4.59        0.00      6.09 o 
   0   4  11       31.93       21.11      8.87 o 
   1   4  11      143.90      102.80     11.07 o 
   2   4  11       10.75        0.00      9.58 o 
   3   4  11      269.15      302.00     30.79 o 
   4   4  11      264.92      265.37     16.04 o 
   5   4  11      237.39      251.17     23.51 o 
   6   4  11        0.39        0.00     16.90 o 
   7   4  11       23.73       43.18     20.38 o 
  -8   5  11        0.14        9.19     20.51 o 
  -7   5  11       22.40        0.79     34.68 o 
  -6   5  11       26.56       30.34     12.14 o 
  -5   5  11        4.98        0.00     12.15 o 
  -4   5  11       67.77       51.03     12.69 o 
  -3   5  11      322.50      280.53     19.27 o 
  -2   5  11       13.20        0.00     11.66 o 
  -1   5  11      131.08      136.05     14.79 o 
   0   5  11       10.82        0.00     10.88 o 
   1   5  11      136.64      172.89     16.14 o 
   2   5  11       42.37       60.84     12.51 o 
   3   5  11      182.63      145.25     15.92 o 
   4   5  11       19.02       21.19     18.64 o 
   5   5  11      110.28       98.91     22.17 o 
   6   5  11       51.69       70.61     26.89 o 
   7   5  11       35.15       70.51     28.42 o 
  -8   6  11       65.69       52.32     25.82 o 
  -7   6  11        0.01        0.00     21.31 o 
  -6   6  11        3.93        3.59     20.77 o 
  -5   6  11        5.33        0.00     14.92 o 
  -4   6  11      127.12      133.92     14.42 o 
  -3   6  11        6.91       19.44     13.41 o 
  -2   6  11        0.52        0.00     12.87 o 
  -1   6  11       43.53       43.20     14.01 o 
   0   6  11      134.10      122.19     15.35 o 
   1   6  11      283.83      265.33     24.56 o 
   2   6  11       26.85       17.16     10.68 o 
   3   6  11       32.84       32.18     25.92 o 
   4   6  11      244.57      245.44     28.56 o 
   5   6  11        1.15        1.58     27.57 o 
   6   6  11        0.36        0.00     20.18 o 
  -7   7  11        0.85        0.00     23.03 o 
  -6   7  11        0.11       15.61     23.71 o 
  -5   7  11       16.96        6.01     11.06 o 
  -4   7  11        0.82        0.00     10.53 o 
  -3   7  11        0.12        0.00     12.77 o 
  -2   7  11       88.15       83.50     16.77 o 
  -1   7  11       11.35        7.47     14.82 o 
   0   7  11       20.18       41.66     22.07 o 
   1   7  11       88.07      113.12     12.64 o 
   2   7  11       98.27      177.70     21.71 o 
   3   7  11       28.68       31.48     20.97 o 
   4   7  11        7.89        0.00     19.34 o 
   5   7  11        0.05       15.79     20.45 o 
  -6   8  11       37.89        3.34     25.30 o 
  -5   8  11        7.95        0.00     34.08 o 
  -4   8  11        3.72        0.00      8.88 o 
  -3   8  11       26.45       39.93     14.53 o 
  -2   8  11       70.95       50.68     23.24 o 
  -1   8  11       47.38       77.51     16.39 o 
   0   8  11       79.31       92.58     17.61 o 
   1   8  11        9.50        0.00      9.16 o 
   2   8  11        0.64        9.61     23.06 o 
   3   8  11       11.74       25.87     24.31 o 
   4   8  11       93.55       89.09     20.98 o 
  -4   9  11        0.00       14.06     23.60 o 
  -3   9  11       18.91       17.57     13.64 o 
  -2   9  11       25.39       12.95     13.29 o 
  -1   9  11       34.28       54.18     19.67 o 
   0   9  11       37.62       75.14     13.34 o 
   1   9  11       15.63        0.00     20.74 o 
   2   9  11       20.13       32.01     26.01 o 
  -8   0  12       31.12        0.00     22.56 o 
  -6   0  12      173.50      165.76     23.89 o 
  -4   0  12      136.40      143.89     21.65 o 
  -2   0  12      188.12      151.09     18.25 o 
   0   0  12      123.88      199.02     20.40 o 
   2   0  12      273.99      200.32     23.39 o 
   4   0  12      137.43      163.68     26.10 o 
   6   0  12       42.72       72.03     36.59 o 
  -9   1  12        4.00        0.07     16.77 o 
  -8   1  12       57.95       33.52     18.32 o 
  -7   1  12        1.18        0.00     18.53 o 
  -6   1  12       25.20       44.99     15.22 o 
  -5   1  12        4.62        1.28     12.40 o 
  -4   1  12        9.99       20.44     13.05 o 
  -3   1  12        9.77       17.09     10.39 o 
  -2   1  12       33.48       49.50     10.24 o 
  -1   1  12        4.49        0.00      9.63 o 
   0   1  12      108.47      115.28     12.62 o 
   1   1  12        9.41       23.68     10.38 o 
   2   1  12      763.71      758.72     36.65 o 
   3   1  12        0.72        0.00     12.32 o 
   4   1  12       50.71       63.40     16.44 o 
   5   1  12       24.43       17.78     14.88 o 
   6   1  12      217.28      175.02     21.65 o 
   7   1  12        0.71        0.00     12.80 o 
  -9   2  12        0.22        0.00     16.65 o 
  -8   2  12        3.58       17.85     15.94 o 
  -7   2  12       13.37       32.68     15.48 o 
  -6   2  12      136.56      139.82     18.05 o 
  -5   2  12        0.02        0.00     12.46 o 
  -4   2  12        0.05        0.00     13.74 o 
  -3   2  12        0.01        0.00     10.53 o 
  -2   2  12      503.39      499.50     23.16 o 
  -1   2  12      124.88      112.16     13.04 o 
   0   2  12        3.75       17.47     10.11 o 
   1   2  12       40.70       47.07     11.02 o 
   2   2  12      134.29      186.39     16.16 o 
   3   2  12        0.64        9.54     13.28 o 
   4   2  12      342.32      362.93     25.25 o 
   5   2  12        0.04        1.01     12.42 o 
   6   2  12        0.34        0.87     13.22 o 
   7   2  12        0.34       30.65     21.99 o 
  -8   3  12        0.00        1.91     20.65 o 
  -7   3  12      105.38      125.51     18.58 o 
  -6   3  12        3.35        0.00     15.56 o 
  -5   3  12       13.40       23.23     15.74 o 
  -4   3  12        0.00        1.74     12.83 o 
  -3   3  12        8.72       22.74     12.98 o 
  -2   3  12       52.89       41.51     13.00 o 
  -1   3  12      246.65      218.81     17.79 o 
   0   3  12       61.22       54.99     12.05 o 
   1   3  12      334.26      284.97     17.11 o 
   2   3  12      384.25      398.23     23.85 o 
   3   3  12        2.27        0.00     10.21 o 
   4   3  12        2.92       21.29     12.01 o 
   5   3  12        2.23        0.00     12.17 o 
   6   3  12       90.97      136.28     21.27 o 
   7   3  12       50.65       48.45     19.32 o 
  -8   4  12       34.66       19.10     10.31 o 
  -7   4  12        0.05        4.28     23.48 o 
  -6   4  12        0.22       10.95     16.11 o 
  -5   4  12       84.62       43.12     17.31 o 
  -4   4  12       80.45       74.67     14.64 o 
  -3   4  12       10.35        7.39     17.05 o 
  -2   4  12      158.62      141.50     17.83 o 
  -1   4  12       83.32       72.37     13.82 o 
   0   4  12      164.18      229.61     18.92 o 
   1   4  12      154.17      155.60     17.05 o 
   2   4  12        6.13        0.80     12.18 o 
   3   4  12       46.25       63.47     13.92 o 
   4   4  12       46.56       61.20     13.13 o 
   5   4  12       15.47        0.00     19.33 o 
   6   4  12       18.68        9.47     26.97 o 
  -7   5  12        1.38        0.00     10.81 o 
  -6   5  12       37.95       29.72     20.27 o 
  -5   5  12        1.05        0.00     15.50 o 
  -4   5  12        8.30        0.00     14.64 o 
  -3   5  12        9.61        0.00     13.15 o 
  -2   5  12       99.52       91.49     15.49 o 
  -1   5  12        8.47       20.79     13.67 o 
   0   5  12       58.00       34.80     14.79 o 
   1   5  12        0.63       17.11     13.27 o 
   2   5  12       61.88       43.77     13.32 o 
   3   5  12       66.03       58.59     12.93 o 
   4   5  12       22.96        4.49     21.07 o 
   5   5  12        0.04        0.00     21.22 o 
   6   5  12       43.73       19.98     27.32 o 
  -7   6  12       49.84      107.24     28.43 o 
  -6   6  12        4.80        7.21     10.07 o 
  -5   6  12        0.06        3.78     15.09 o 
  -4   6  12        0.49        0.00     13.36 o 
  -3   6  12        1.40       11.19     18.24 o 
  -2   6  12       75.26       60.64     16.36 o 
  -1   6  12       12.46       21.29     15.61 o 
   0   6  12       25.96       11.32     14.09 o 
   1   6  12      101.10      103.07     16.27 o 
   2   6  12      136.08      124.31     15.43 o 
   3   6  12      149.15      112.86     37.74 o 
   4   6  12        9.55        6.41     22.54 o 
   5   6  12        9.87       25.86     23.08 o 
  -6   7  12        3.26       17.29     24.12 o 
  -5   7  12        0.73       10.63     11.23 o 
  -4   7  12        0.80        4.47     15.50 o 
  -3   7  12        2.04       33.73     15.41 o 
  -2   7  12       21.78       17.62     17.04 o 
  -1   7  12       25.96       71.44     17.57 o 
   0   7  12      135.96      138.98     18.02 o 
   1   7  12      146.22      105.68     15.77 o 
   2   7  12       60.55      127.03     24.37 o 
   3   7  12       45.14       65.86     21.24 o 
   4   7  12        1.78        0.00     21.71 o 
  -4   8  12       20.93       11.19     14.53 o 
  -3   8  12        3.85        0.00     14.60 o 
  -2   8  12        2.88        3.53     15.67 o 
  -1   8  12        2.03        0.00     14.96 o 
   0   8  12       25.98       53.65     21.79 o 
   1   8  12        0.48       14.06     11.88 o 
   2   8  12       16.93        0.00     26.67 o 
  -7   0  13        1.81        0.00     22.12 o 
  -5   0  13       19.95        9.71     19.83 o 
  -3   0  13      873.96      819.03     50.73 o 
  -1   0  13      269.28      347.99     30.64 o 
   1   0  13      251.50      306.18     36.79 o 
   3   0  13        5.34       26.04     24.97 o 
   5   0  13      147.53       80.38     43.49 o 
  -8   1  13        2.35       25.67     21.42 o 
  -7   1  13        4.38       17.38     18.84 o 
  -6   1  13        0.28        1.71     14.63 o 
  -5   1  13        0.36        0.00     13.35 o 
  -4   1  13      110.27      106.32     15.80 o 
  -3   1  13       26.03       46.86     15.84 o 
  -2   1  13       99.28       93.70     14.58 o 
  -1   1  13       43.34       26.05     12.70 o 
   0   1  13       14.52        2.81     12.86 o 
   1   1  13        0.00        1.59     12.69 o 
   2   1  13       14.65        9.34     12.77 o 
   3   1  13        7.87        0.00     13.62 o 
   4   1  13      251.99      297.98     25.40 o 
   5   1  13      187.97      165.29     21.52 o 
   6   1  13       37.28       51.28     19.30 o 
  -8   2  13        1.43        0.00     20.93 o 
  -7   2  13        4.24        0.00     20.61 o 
  -6   2  13        0.48        0.00     17.87 o 
  -5   2  13      200.32      167.80     28.82 o 
  -4   2  13        3.90       65.71     20.86 o 
  -3   2  13       95.41       91.64     16.46 o 
  -2   2  13       75.43       80.44     15.12 o 
  -1   2  13      289.09      367.34     28.43 o 
   0   2  13      246.82      290.43     22.34 o 
   1   2  13      378.40      365.20     22.05 o 
   2   2  13      163.19      192.75     18.80 o 
   3   2  13       95.48       97.55     16.19 o 
   4   2  13        6.55       12.39     16.70 o 
   5   2  13       64.92       69.44     20.70 o 
   6   2  13      149.11      132.07     17.22 o 
  -7   3  13        8.14        6.34     17.56 o 
  -6   3  13       25.53       60.32     19.42 o 
  -5   3  13       35.29       84.52     19.29 o 
  -4   3  13        1.90        0.00     14.91 o 
  -3   3  13       31.24       22.85     15.13 o 
  -2   3  13       29.44       86.44     15.73 o 
  -1   3  13       22.84       36.26     13.28 o 
   0   3  13       53.45       35.15     15.80 o 
   1   3  13        0.12        0.00     13.68 o 
   2   3  13       51.61       72.72     17.80 o 
   3   3  13       82.08       76.04     21.73 o 
   4   3  13       35.23       14.80     22.14 o 
   5   3  13       21.26        0.00     14.16 o 
   6   3  13       27.48        9.25     29.44 o 
  -7   4  13        5.80        0.00     16.58 o 
  -6   4  13       43.32       43.90     22.69 o 
  -5   4  13       30.85       49.06     22.45 o 
  -4   4  13        0.00        0.00     22.63 o 
  -3   4  13       71.15      109.74     24.48 o 
  -2   4  13        6.31        0.00     14.24 o 
  -1   4  13        1.07        0.00     12.55 o 
   0   4  13       89.96      107.67     19.95 o 
   1   4  13      344.14      281.31     26.31 o 
   2   4  13        0.41       13.73     15.24 o 
   3   4  13        0.51        8.44     15.87 o 
   4   4  13       10.84        0.00     13.90 o 
   5   4  13       17.18        3.13     23.50 o 
  -6   5  13        0.03       14.34     16.10 o 
  -5   5  13       12.36        0.00     16.71 o 
  -4   5  13       11.64        2.77     18.34 o 
  -3   5  13       21.06       27.97     16.28 o 
  -2   5  13       61.09       88.79     21.61 o 
  -1   5  13        4.68        2.77     13.49 o 
   0   5  13       17.06        5.35     15.52 o 
   1   5  13        6.10       25.03     17.10 o 
   2   5  13       56.89       55.68     17.12 o 
   3   5  13        0.40        4.07     13.07 o 
   4   5  13       11.35       31.39     24.72 o 
   5   5  13       11.25        7.88     29.22 o 
  -5   6  13        1.53        0.00     15.47 o 
  -4   6  13        0.16        0.00     19.54 o 
  -3   6  13       10.67        0.00     16.75 o 
  -2   6  13       18.39       26.11     17.71 o 
  -1   6  13        0.51        0.00     15.18 o 
   0   6  13        0.51       33.67     18.74 o 
   1   6  13       16.41        0.00     15.87 o 
   2   6  13        6.17        3.67     23.24 o 
   3   6  13       10.33        0.00     22.63 o 
   4   6  13        7.47        5.27     22.34 o 
  -4   7  13        4.18        2.97     16.82 o 
  -3   7  13        4.40        0.00     28.05 o 
  -2   7  13        2.86       18.32     17.11 o 
  -1   7  13       17.38       20.91     17.38 o 
   0   7  13        3.43        4.08     19.02 o 
   1   7  13        8.51       25.99     17.09 o 
   2   7  13      118.98      151.55     16.77 o 
  -6   0  14        5.11        0.00     42.23 o 
  -4   0  14        4.96        2.41     24.35 o 
  -2   0  14      204.45      255.29     52.48 o 
   0   0  14      202.64      223.10     27.09 o 
   2   0  14      259.61      298.87     38.51 o 
   4   0  14       14.08       20.83     24.51 o 
  -7   1  14        3.03        0.00     21.08 o 
  -6   1  14        4.46        0.00     20.12 o 
  -5   1  14        0.97        0.00     18.16 o 
  -4   1  14        5.19        3.82     16.22 o 
  -3   1  14       35.29        8.34     18.05 o 
  -2   1  14        1.96       20.46     17.58 o 
  -1   1  14       32.90       52.67     16.25 o 
   0   1  14       21.67       39.10     16.54 o 
   1   1  14        1.62        0.00     13.39 o 
   2   1  14        9.48        9.00     15.29 o 
   3   1  14       53.14       64.53     17.50 o 
   4   1  14       72.31       88.14     19.14 o 
   5   1  14       16.16        6.64     18.35 o 
  -7   2  14        0.50        0.00     22.28 o 
  -6   2  14        8.45       25.94     18.69 o 
  -5   2  14       15.75        0.00     16.93 o 
  -4   2  14        5.82        0.00     16.19 o 
  -3   2  14       17.35       30.97     15.78 o 
  -2   2  14       85.20       54.70     19.86 o 
  -1   2  14        3.44        0.00     15.73 o 
   0   2  14       94.71       76.93     16.63 o 
   1   2  14      114.02       87.26     18.43 o 
   2   2  14       78.97       85.03     18.77 o 
   3   2  14        8.97       18.38     25.71 o 
   4   2  14       89.28       56.40     20.53 o 
   5   2  14       14.66        7.94     26.31 o 
  -6   3  14        2.73        8.51     20.10 o 
  -5   3  14        0.21        0.00     18.62 o 
  -4   3  14       42.34       36.82     18.84 o 
  -3   3  14       22.42       16.97     15.48 o 
  -2   3  14        0.36        0.00     17.81 o 
  -1   3  14       68.65       83.31     17.58 o 
   0   3  14        0.00        0.00     14.79 o 
   1   3  14       12.15       43.37     16.79 o 
   2   3  14        5.64        7.97     17.30 o 
   3   3  14       25.22       23.13     18.25 o 
   4   3  14        4.78        0.00     19.45 o 
  -6   4  14        6.80        0.83     19.30 o 
  -5   4  14        1.46        0.00     17.45 o 
  -4   4  14        0.91        1.45     29.45 o 
  -3   4  14      102.19      101.27     22.33 o 
  -2   4  14       59.75       83.63     15.83 o 
  -1   4  14        5.10        0.00     16.49 o 
   0   4  14       31.76       44.52     21.18 o 
   1   4  14        2.25        0.00     16.07 o 
   2   4  14        0.46       13.16     17.05 o 
   3   4  14        1.00        0.00     15.27 o 
   4   4  14        2.02       25.52     16.34 o 
  -5   5  14        1.89        0.00     17.84 o 
  -4   5  14       39.54        6.35     19.61 o 
  -3   5  14        0.13        0.00     18.68 o 
  -2   5  14       15.66        0.00     20.52 o 
  -1   5  14        0.33        0.00     19.15 o 
   0   5  14       16.42        0.00     16.89 o 
   1   5  14       59.58       78.30     19.28 o 
   2   5  14        0.16        0.00     17.25 o 
   3   5  14        3.86        0.00     17.89 o 
  -4   6  14       17.53       18.87     20.90 o 
  -3   6  14        0.46        0.00     19.33 o 
  -2   6  14       72.48      108.88     19.71 o 
  -1   6  14       25.67       40.71     22.13 o 
   0   6  14        4.39        3.01     19.14 o 
   1   6  14        6.71        5.81     17.83 o 
   2   6  14        2.26       14.20     17.14 o 
  -5   0  15        0.84        0.00     46.83 o 
  -3   0  15        9.82        9.46     28.69 o 
  -1   0  15        0.34        0.00     25.36 o 
   1   0  15        0.06        0.00     27.45 o 
   3   0  15       22.90       32.20     39.72 o 
  -6   1  15        7.39        0.00     33.24 o 
  -5   1  15       49.31       68.14     28.54 o 
  -4   1  15       48.80       44.91     21.71 o 
  -3   1  15        8.87       25.61     20.98 o 
  -2   1  15       20.86       15.89     20.24 o 
  -1   1  15        4.24       12.22     19.71 o 
   0   1  15        4.83        8.83     19.30 o 
   1   1  15       27.34       40.71     20.80 o 
   2   1  15       34.88       27.41     28.53 o 
   3   1  15       86.55       67.71     25.04 o 
  -5   2  15       16.00        6.40     23.31 o 
  -4   2  15        3.88       13.35     23.46 o 
  -3   2  15       63.90       63.77     22.96 o 
  -2   2  15        9.63       13.15     18.69 o 
  -1   2  15       68.66       22.12     19.64 o 
   0   2  15       10.96       16.56     21.10 o 
   1   2  15        3.45        0.00     24.86 o 
   2   2  15        3.31        2.91     18.28 o 
   3   2  15        0.30        0.00     19.10 o 
  -5   3  15      119.79      106.76     40.34 o 
  -4   3  15        2.31        0.00     25.52 o 
  -3   3  15        1.84       15.85     23.20 o 
  -2   3  15       51.02       68.04     21.40 o 
  -1   3  15       28.20        0.00     21.64 o 
   0   3  15        8.40       24.21     17.76 o 
   1   3  15        6.41        0.00     18.90 o 
   2   3  15       24.07       20.80     25.59 o 
   3   3  15       13.10       16.29     20.62 o 
  -4   4  15       20.44       44.45     24.15 o 
  -3   4  15        4.46       16.15     24.24 o 
  -2   4  15       15.53        0.00     25.08 o 
  -1   4  15        0.80        6.99     21.79 o 
   0   4  15       11.76        4.53     20.44 o 
   1   4  15       28.75       38.54     18.73 o 
   2   4  15        8.54       11.21     18.60 o 
  -2   5  15        0.67        0.00     25.30 o 
  -1   5  15       13.82       24.27     24.88 o 
   0   5  15        1.30        0.00     20.71 o 
  -2   0  16      117.29      126.89     51.64 o 
   0   0  16        0.40        0.00     26.81 o 
  -3   1  16        1.35        0.00     20.87 o 
  -2   1  16        5.52        0.00     28.29 o 
  -1   1  16       12.24       18.00     23.36 o 
   0   1  16       13.02       28.27     36.13 o 
   1   1  16        0.07       27.56     23.48 o 
  -3   2  16        1.60        0.00     21.29 o 
  -2   2  16       44.08       32.07     24.20 o 
  -1   2  16        5.85       15.72     22.28 o 
   0   2  16        0.03        2.34     26.07 o 
   1   2  16       13.21        6.99     23.27 o 
                                                 
